# Supplementary material for: Early Transcriptional Response of Soybean Contrasting Accessions to Root Dehydration
Source: PLoS One. 2013 Dec 12;8(12):e83466. doi: 10.1371/journal.pone.0083466 (PMC3861472; doi:10.1371/journal.pone.0083466)
Supplement: Table S1 — Ca2+-binding proteins [calcium-dependent protein kinase (CDPK), calmodulin (CaM), and calcineurin B-like protein (CBL)] differentially expressed in at least one treatment. Unitags associated to CDPKs, CaM and CBLs, their normalized frequencies, p-value [114], fold changes (FCI: tolerant accession under stress vs tolerant accession control; FCII: sensitive accession under stress vs sensitive accession control), regulation (in different approaches), identification, appropriate annotated EST, reference data bank, gene acronym and score regarding each unitag-EST alignment. *GMGI: Glycine max Gene Index (Plant Gene Indices / Gene Index Project Database); GDB: PlantGDB database; KEGG: Kyoto Encyclopedia of Genes and Genomes Database; PHVGI: Phaseolus vulgaris Gene Index (Plant Gene Indices / Gene Index Project Database) 1.ET1.6, tolerant accession under stress library; ET0, tolerant accession control library 2.BT1.6, sensitive accession under stress library; BT0, sensitive accession control library. UR: up-regulated; DR: down-regulated; n.s.: not significant (p < 0.05); (−) unitag not expressed. (XLS) [file pone.0083466.s001.xls]

## Sheet: Table S1
DeepSuperSAGE Unitag Name	DeepSuperSAGE Unitag Sequence	Correspondent EST	Description	Score	Gene Acronym	Database*	ET0	ET1.6	FCI	p-value	ET1.6/ET01	BT0	BT1.6	FCII	p-value	BT1.6/BT02
TD12287	CATGAATGAATTGACGATTCACAATT	TC287685	Calcineurin B-like protein	52	CBL	GMGI	14.6604	38.4111	2.62005	0.0177827	UR	9.51948	10.63	1.11666	0.742256	n.s.
TD14000	CATGTACTGGGAAACTTGTTTCTAAA	TC287685	Calcineurin B-like protein	52	CBL	GMGI	3.25788	16.8049	5.15823	0.0264445	UR	6.66363	29.7641	4.46665	0.000713731	UR
TD60593	CATGCTTCAAGGTAAAGATATTTGCA	CA937983	Calcineurin B-like protein 2-1	52	CBL 2-1	GMGI	0	14.4042	14.4042	0.00352779	UR	0	0	−	−	−
TD24895	CATGGAAGACAGCCTTGCTTTTACCT	TC335874	Calcineurin B-like protein 2-1	44.1	CBL 2-1	GMGI	0	36.0104	36.0104	1.01684e-06	UR	0	10.63	10.63	0.00175039	UR
TD8612	CATGGGCGGGGGGACGGACAAAAGAA	TC335874	Calcineurin B-like protein 2-1	46.1	CBL 2-1	GMGI	6.51575	36.0104	5.52667	0.00073175	UR	11.4234	46.7722	4.09443	4.76735e-05	UR
TD5001	CATGGCAGATAGCCTTGCTTTTACCT	TC338483	Calcineurin B-like protein 2-1	52	CBL 2-1	GMGI	27.6919	52.8153	1.90724	0.0432741	UR	14.2792	70.1583	4.91332	7.08494e-08	UR
TD6717	CATGAAGACCCCCCAAAGAAAGAATC	TC298951	Calcineurin B-like protein 6	44.1	CBL 6	GMGI	37.4656	76.8222	2.05048	0.00788005	UR	15.2312	4.25202	-3.5821	0.0774764	n.s.
TD57884	CATGATCAAGGAAATTGATCAAGATA	gi|169930|gb|M64987.1|M64987	Calcium dependent protein kinase	52	CDPK	GDB	0	12.0035	12.0035	0.00872698	UR	0	0	−	−	−
TD59384	CATGCATTGTGTTAAAGTGAAAGTGC	TC335421	Calcium dependent protein kinase	44.1	CDPK	GMGI	0	9.60278	9.60278	0.0215886	UR	0	0	−	−	−
TD1709	CATGCATTGTGTTAAAGTGACAGTGC	TC335421	Calcium dependent protein kinase	52	CDPK	GMGI	63.5286	223.265	3.5144	3.30291e-12	UR	66.6363	82.9143	1.24428	0.259609	n.s.
TD31799	CATGAATTGTGTTAAAGTGACAGTGC	TC335421	Calcium dependent protein kinase	44.1	CDPK	GMGI	0	16.8049	16.8049	0.00142607	UR	0	6.37803	6.37803	0.0182992	UR
TD31918	CATGAGAGATGCACCAAGTGCTCAAT	TC335421	Calcium dependent protein kinase	52	CDPK	GMGI	0	19.2056	19.2056	0.000576476	UR	0	6.37803	6.37803	0.0182992	UR
TD40332	CATGTAATCTGTATCTCAAGTTATAT	TC335421	Calcium dependent protein kinase	44.1	CDPK	GMGI	0	9.60278	9.60278	0.0215886	UR	0	8.50403	8.50403	0.00565957	UR
TD11354	CATGATGTGGACACAGACAAGGATGG	evun:12427	calcium/calmodulin-dependent protein kinase (CaM kinase) II	52	CaM-kinase II	KEGG	4.88681	26.4076	5.40386	0.00429554	UR	14.2792	21.2601	1.48888	0.297235	n.s.
TD57533	CATGAGTTCAAGAATGAAATATAGAT	TC18854	Calcium/calmodulin-regulated receptor-like kinase	46.1	CRLK	GMGI	0	14.4042	14.4042	0.00352779	UR	0	0	−	−	−
TD15102	CATGAATAATGTCTAAAATCTTGGTA	TC287141	Calcium-dependent calmodulin-independent protein kinase isoform 2	52	CDPK2	GMGI	0	12.0035	12.0035	0.00872698	UR	1.9039	36.1421	18.9833	1.27391e-07	UR
TD3886	CATGCTCCGCGTGACTTGTTGTCAAC	TC313047	Calcium-dependent protein kinase	52	CPK	GMGI	19.5473	100.829	5.15823	2.60768e-08	UR	19.9909	89.2924	4.46665	5.34216e-09	UR
TD53379	CATGTCAAGAGGAATTTAAATAGTGT	TC298454	Calcium-dependent protein kinase CDPK1444	52	CDPK1444	GMGI	0	12.0035	12.0035	0.00872698	UR	0	4.25202	4.25202	0.0591673	n.s.
TD2438	CATGTAATGTGTAATACTGTAACTAT	TC298454	Calcium-dependent protein kinase CDPK1444	52	CDPK1444	GMGI	17.9183	136.84	7.63686	2.14126e-13	UR	31.4143	146.695	4.66968	2.51942e-14	UR
TD3628	CATGGCAGACAGCCTTGCTTTTACCT	TC338483	Calcineurin B-like protein 2-1	52	CBL 2-1	GMGI	47.2392	72.0209	1.5246	0.10248	n.s.	23.7987	72.2843	3.03732	2.07798e-05	UR
TD8411	CATGGAAGTGAATGAAACCACCTAAG	TC298951	Calcineurin B-like protein 6	52	CBL 6	GMGI	17.9183	14.4042	-1.24397	0.720687	n.s.	26.6545	8.50403	-3.13434	0.02246	DR
TD16563	CATGTCTGATGACCAAAGAGAGGAAG	TC296334	Calcineurin-like protein	52	CBL	GMGI	13.0315	24.007	1.84222	0.189673	n.s.	8.56753	0	-8.56753	0.0494374	DR
TD18732	CATGTCTGATGAACAGAGAGAGGAAG	TC280574	Calcineurin-like protein	52	CBL	GMGI	6.51575	14.4042	2.21067	0.209287	n.s.	3.80779	14.8821	3.90832	0.0231658	UR
TD93156	CATGAAGGGCCAAACAATAAAGCTAC	TC345302	Calcium dependent calmodulin independent protein kinase	44.1	CaM-kinase	GMGI	3.25788	0	-3.25788	0.422907	n.s.	0	0	−	−	−
TD11988	CATGATAAAGAGCCCTTATTTCTTTC	TC345302	Calcium dependent calmodulin independent protein kinase	50.1	CaM-kinase	GMGI	13.0315	24.007	1.84222	0.189673	n.s.	6.66363	23.3861	3.50951	0.00749877	UR
TD17554	CATGATGAGAAAGGGCAATGGAGGAA	gi|169930|gb|M64987.1|M64987	Calcium dependent protein kinase	52	CDPK	GDB	8.14469	12.0035	1.47378	0.511884	n.s.	10.4714	0	-10.4714	0.0235864	DR
TD10542	CATGATGTATTGGGCGAACTAAGAAG	TC335421	Calcium dependent protein kinase	52	CDPK	GMGI	19.5473	31.209	1.59659	0.233569	n.s.	17.1351	4.25202	-4.02987	0.0443195	DR
TD27328	CATGAAAAAATGAAATGGTCCATACA	egma:20448	calcium/calmodulin-dependent protein kinase I	52	CaM-kinase I	KEGG	3.25788	0	-3.25788	0.422907	n.s.	2.85584	12.7561	4.46665	0.0253762	UR
TD25388	CATGTCCTCTATAGGACTAGTTTTCT	TC345329	Calcium-dependent protein kinase 1	52	CPK 1	GMGI	3.25788	0	-3.25788	0.422907	n.s.	9.51948	0	-9.51948	0.0341475	DR
TD11300	CATGAAATCCTGACAATTTTTCCATC	TC320472	Calcium-dependent protein kinase CDPK1444	42.1	CDPK1444	GMGI	19.5473	14.4042	-1.35706	0.589759	n.s.	17.1351	0	-17.1351	0.00176921	DR
TD5974	CATGAAATGAAATACGTGGATCAAAT	TC320472	Calcium-dependent protein kinase CDPK1444	52	CDPK1444	GMGI	29.3209	12.0035	-2.4427	0.0730798	n.s.	36.174	12.7561	-2.83583	0.0111659	DR
TD8626	CATGGTTTGAGGAGTTGAATAAGCTA	TC338483	Calcineurin B-like protein	52	CBL	GMGI	13.0315	0	-13.0315	0.0189092	DR	32.3662	8.50403	-3.80598	0.00464153	DR
TD20064	CATGCCCTGGGTTGAGAATTGCTGCT	TC295974	Calcineurin B-like protein 2-1	52	CBL 2-1	GMGI	14.6604	0	-14.6604	0.0112654	DR	5.71169	4.25202	-1.34329	0.876603	n.s.
TD12628	CATGACCTCAGAATATTTTGAAATTC	TC335874	Calcineurin B-like protein 2-1	52	CBL 2-1	GMGI	29.3209	0	-29.3209	0.00010651	DR	7.61558	8.50403	1.11666	0.747584	n.s.
TD11031	CATGACTATCATTATTTTTAATTTAT	TC338483	Calcineurin B-like protein 2-1	52	CBL 2-1	GMGI	27.6919	7.20209	-3.84499	0.0199382	DR	12.3753	6.37803	-1.94031	0.359423	n.s.
TD16749	CATGAAGATTCTTGGCAATTCGGGTT	TC282693	Calcineurin-like protein	52	CBL	GMGI	17.9183	0	-17.9183	0.00399842	DR	8.56753	0	-8.56753	0.0494374	DR
TD8707	CATGAAGGGCCACACAATAAAGCTAC	TC345302	Calcium dependent calmodulin independent protein kinase	52	CaM-kinase	GMGI	27.6919	0	-27.6919	0.000178779	DR	24.7506	4.25202	-5.82092	0.00417142	DR
TD2705	CATGTACTTTCGGTGTTAAAAGAAAA	TC332635	Calcium dependent protein kinase	44.1	CDPK	GMGI	107.51	12.0035	-8.95656	2.87353e-10	DR	59.9727	4.25202	-14.1045	2.28208e-08	DR
TD14103	CATGTTGTTTTTGAGAGCTGTTCTAT	egma:6809	calcium/calmodulin-dependent protein kinase I	52	CaM-kinase I	KEGG	16.2894	0	-16.2894	0.00671146	DR	15.2312	0	-15.2312	0.00370829	DR
TD17060	CATGGCACCTATCAATAAACCTTATC	egma:19083	calcium/calmodulin-dependent protein kinase I	52	CaM-kinase I	KEGG	11.4026	0	-11.4026	0.0317397	DR	10.4714	6.37803	-1.6418	0.54109	n.s.
TD13841	CATGCATTGGTGATTTCTTTGCAATC	egma:20328	calcium/calmodulin-dependent protein kinase I	52	CaM-kinase I	KEGG	16.2894	0	-16.2894	0.00671146	DR	13.3273	6.37803	-2.08956	0.28941	n.s.
TD20199	CATGGACCCTAGGCTGAGAAGAAATC	TC18854	Calcium/calmodulin-regulated receptor-like kinase	52	CRLK	PHVGI	16.2894	0	-16.2894	0.00671146	DR	1.9039	10.63	5.58331	0.0265417	UR
TD7240	CATGCTAAAAGTGGATTTCTTGTTCT	TC295710	Calcium-dependent calmodulin-independent protein kinase isoform 1	52	CDPK1	GMGI	19.5473	0	-19.5473	0.0023821	DR	32.3662	17.0081	-1.90299	0.104161	n.s.
TD16283	CATGCAAGTAATGTGTAACTACAAAT	TC320472	Calcium-dependent protein kinase CDPK1444	52	CDPK1444	GMGI	14.6604	0	-14.6604	0.0112654	DR	10.4714	4.25202	-2.4627	0.287101	n.s.
TD1130	CATGGTACTTGTAGAAGATTAGATGT	TC320472	Calcium-dependent protein kinase CDPK1444	52	CDPK1444	GMGI	131.944	81.6236	-1.61649	0.017252	DR	118.993	97.7964	-1.21675	0.268152	n.s.
TD13473	CATGGATCCGATTAAGTTATTGTACC	TC339152	Calcium-dependent protein kinase SK5	52	SK5	GMGI	19.5473	0	-19.5473	0.0023821	DR	12.3753	6.37803	-1.94031	0.359423	n.s.
TD27058	CATGTGGATTTATGCTATGCTTGTGT	TC332635	Calcium dependent protein kinase	48.1	CDPK	GMGI	0	0	−	−	−	3.80779	17.0081	4.46665	0.0101355	UR
TD39949	CATGGGGTTCAAGATAGTGACCCATT	evun:4015	calcium/calmodulin-dependent protein kinase (CaM kinase) II	52	CaM-kinase II	KEGG	0	0	−	−	−	5.71169	0	-5.71169	0.15002	n.s.
TD58240	CATGATGTGGAAACAGACAAGGATGG	evun:12427	calcium/calmodulin-dependent protein kinase (CaM kinase) II	44.1	CaM-kinase II	KEGG	0	0	−	−	−	0	6.37803	6.37803	0.0182992	UR
TD27556	CATGACATGTACTGTGAGAATATGGA	egma:10259	calcium/calmodulin-dependent protein kinase I	52	CaM-kinase I	KEGG	0	0	−	−	−	1.9039	17.0081	8.9333	0.00148543	UR
