# Supplementary material for: Early Transcriptional Response of Soybean Contrasting Accessions to Root Dehydration
Source: PLoS One. 2013 Dec 12;8(12):e83466. doi: 10.1371/journal.pone.0083466 (PMC3861472; doi:10.1371/journal.pone.0083466)
Supplement: Table S2 — Dehydrin transcripts differentially expressed in at least one treatment. Unitags associated to dehydrins, their normalized frequencies, p-value [114], fold changes (FCI: tolerant accession under stress vs tolerant accession control; FCII: sensitive accession under stress vs sensitive accession control), their regulation (in different approaches), identification, appropriate annotated EST, reference data bank, gene acronym and score regarding each unitag-EST alignment. *GMGI: Glycine max Gene Index (Plant Gene Indices / Gene Index Project Database); GDB: PlantGDB database; MTGI: Medicago truncatula Gene Index (Plant Gene Indices / Gene Index Project Database) 1.ET1.6, tolerant accession under stress library; ET0, tolerant accession control library 2.BT1.6, sensitive accession under stress library; BT0, sensitive accession control library. UR: up-regulated; DR: down-regulated; n.s.: not significant (p < 0.05); (−) unitag not expressed. (XLS) [file pone.0083466.s002.xls]

## Sheet: Table S2
DeepSuperSAGE Unitag Name	Deep SuperSAGE Unitag Sequence	Correspondent EST	Description	Score	Gene Acronym	Database*	ET0	ET1.6	p-value	FCI	ET1.6/ET01	BT0	BT1.6	p-value	FCII	BT1.6/BT02
TD17124	CATGGTCATAGCAGCAGCAGTGACAG	gi|50380092|gb|AY660960.1|AY660960	Dehydrin	52	DHN	GDB	4.88681	38.4111	0.000111119	7.86016	UR	1.9039	14.8821	0.00396831	7.81664	UR
TD1996	CATGAAGGAGAGGCCAAGGAGAAGAA	CV529885	Dehydrin	52	DHN	GMGI	26.063	256.874	9.98915e-27	9.8559	UR	24.7506	225.357	1.31144e-31	9.10509	UR
TD18952	CATGAAGGAGAGGACAAGGAGAAGAA	TC297494	Dehydrin	44.1	DHN	GMGI	0	14.4042	0.00352779	14.4042	UR	3.80779	19.1341	0.00431444	5.02498	UR
TD92	CATGATTGTGGTGTGCTTTGTTTTCA	TC297494	Dehydrin	52	DHN	GMGI	358.366	451.331	0.0202229	1.25941	UR	611.15	1458.44	2.07356e-55	2.38639	UR
TD27831	CATGATTGTGGTGTTCTTTGTTTTCA	TC297494	Dehydrin	44.1	DHN	GMGI	0	12.0035	0.00872698	12.0035	UR	1.9039	12.7561	0.0103907	6.69998	UR
TD19494	CATGTAGTAATGTAAGGGTCTTATAT	DB989030	Dehydrin-like protein	52	DLP	GMGI	4.88681	28.8083	0.00211283	5.89512	UR	0	14.8821	0.000167431	14.8821	UR
TD3710	CATGTTCATTTTTCAGCTTGTTTTGT	DB989030	Dehydrin-like protein	52	DLP	GMGI	39.0945	136.84	5.46808e-08	3.50023	UR	17.1351	61.6542	1.28681e-05	3.59814	UR
TD1678	CATGAAAGCAGCAGCAGCAGTGACAG	gi|148524044|gb|EF190871.1|EF190871	KS-type dehydrin SLTI629	44.1	SLTI629	GDB	21.1762	139.24	1.22256e-12	6.57532	UR	11.4234	252.995	5.98666e-47	22.1471	UR
TD5580	CATGACAGAAGCAGCAGCAGTGACAG	gi|148524044|gb|EF190871.1|EF190871	KS-type dehydrin SLTI629	44.1	SLTI629	GDB	6.51575	48.0139	1.98514e-05	7.3689	UR	5.71169	82.9143	8.94352e-15	14.5166	UR
TD15118	CATGACAGCAGAAGCAGCAGTGACAG	gi|148524044|gb|EF190871.1|EF190871	KS-type dehydrin SLTI629	44.1	SLTI629	GDB	3.25788	16.8049	0.0264445	5.15823	UR	2.85584	25.5121	9.63388e-05	8.9333	UR
TD38015	CATGACAGCAGCAGCAGCAGTGGCAG	gi|148524044|gb|EF190871.1|EF190871	KS-type dehydrin SLTI629	44.1	SLTI629	GDB	0	38.4111	4.11048e-07	38.4111	UR	0	12.7561	0.000541358	12.7561	UR
TD34577	CATGACAGCAGCAGCAGCGGTGACAG	gi|148524044|gb|EF190871.1|EF190871	KS-type dehydrin SLTI629	44.1	SLTI629	GDB	0	16.8049	0.00142607	16.8049	UR	0	17.0081	5.17828e-05	17.0081	UR
TD19863	CATGACATCAGCAGCAGCAGTGACAG	gi|148524044|gb|EF190871.1|EF190871	KS-type dehydrin SLTI629	44.1	SLTI629	GDB	0	31.209	6.22266e-06	31.209	UR	0	23.3861	1.53192e-06	23.3861	UR
TD10128	CATGGCAATGACAGCAGCAGCAGCAG	gi|148524044|gb|EF190871.1|EF190871	KS-type dehydrin SLTI629	44.1	SLTI629	GDB	0	64.8188	1.93607e-11	64.8188	UR	0	38.2682	4.1466e-10	38.2682	UR
TD51521	CATGGCAGCAGCAGCAGCAGTGACAG	gi|148524044|gb|EF190871.1|EF190871	KS-type dehydrin SLTI629	44.1	SLTI629	GDB	0	28.8083	1.53935e-05	28.8083	UR	0	8.50403	0.00565957	8.50403	UR
TD17068	CATGGCCAGGACAGCAGCAGCAGCAG	gi|148524044|gb|EF190871.1|EF190871	KS-type dehydrin SLTI629	44.1	SLTI629	GDB	0	12.0035	0.00872698	12.0035	UR	0	38.2682	4.1466e-10	38.2682	UR
TD8799	CATGGCCATGAAAGCAGCAGCAGCAG	gi|148524044|gb|EF190871.1|EF190871	KS-type dehydrin SLTI629	44.1	SLTI629	GDB	0	45.6132	2.71525e-08	45.6132	UR	1.9039	65.9063	2.70145e-14	34.6165	UR
TD11768	CATGGGGAGGGCGGCGCCGCCGAGGG	gi|148524044|gb|EF190871.1|EF190871	KS-type dehydrin SLTI629	44.1	SLTI629	GDB	0	120.035	1.73628e-20	120.035	UR	0	31.8901	1.40165e-08	31.8901	UR
TD217	CATGGTGAGGGCGGCGCCGCCGAGGG	gi|148524044|gb|EF190871.1|EF190871	KS-type dehydrin SLTI629	52	SLTI629	GDB	45.6103	2640.76	0	57.8985	UR	99.9545	710.087	2.59429e-84	7.1041	UR
TD62901	CATGGTGAGGGCGGCGCCGCCGGGGG	gi|148524044|gb|EF190871.1|EF190871	KS-type dehydrin SLTI629	44.1	SLTI629	GDB	0	16.8049	0.00142607	16.8049	UR	0	6.37803	0.0182992	6.37803	UR
TD14418	CATGGTGGGGGCGGCGCCGCCGAGGG	gi|148524044|gb|EF190871.1|EF190871	KS-type dehydrin SLTI629	44.1	SLTI629	GDB	0	79.2229	8.44804e-14	79.2229	UR	0	12.7561	0.000541358	12.7561	UR
TD60	CATGACAGCAGCAGCAGCAGTGACAG	BG157289	KS-type dehydrin SLTI629	52	SLTI629	GMGI	428.411	2400.7	4.38967e-174	5.60372	UR	243.699	2481.05	0	10.1808	UR
TD1165	CATGGCCATGACAGCAGCAGCAGCAG	BG157289	KS-type dehydrin SLTI629	52	SLTI629	GMGI	3.25788	326.495	8.8481e-51	100.217	UR	3.80779	391.186	1.22761e-87	102.733	UR
TD3543	CATGGAGGGTCTCCTCAATCTTGTGG	FK328475	KS-type dehydrin SLTI629	52	SLTI629	GMGI	4.88681	189.655	1.35378e-27	38.8095	UR	7.61558	110.552	3.18127e-19	14.5166	UR
TD3198	CATGCTAGTGAGCTGTGGTTACATTT	TC339923	KS-type dehydrin SLTI629	52	SLTI629	GMGI	19.5473	115.233	4.4043e-10	5.89512	UR	15.2312	131.813	1.01574e-18	8.65414	UR
TD32958	CATGGCCATCCTCCTTCTTCTTCTTC	TC348369	KS-type dehydrin SLTI629	44.1	SLTI629	GMGI	0	24.007	9.42017e-05	24.007	UR	0	6.37803	0.0182992	6.37803	UR
TD22240	CATGCTGAGGAAAAGAAGGGGTTCCT	BI316485	Dehydrin	52	DHN	GMGI	0	36.0104	1.01684e-06	36.0104	UR	3.80779	4.25202	0.748137	1.11666	n.s.
TD20986	CATGATTGTGGTGTGATTTGTTTTCA	TC297494	Dehydrin	44.1	DHN	GMGI	0	16.8049	0.00142607	16.8049	UR	4.75974	10.63	0.178395	2.23333	n.s.
TD38598	CATGATTGTTGTGTGCTTTGTTTTCA	TC297494	Dehydrin	44.1	DHN	GMGI	0	12.0035	0.00872698	12.0035	UR	3.80779	4.25202	0.748137	1.11666	n.s.
TD42889	CATGATCACAAGGATGAGACTACTTC	AW559289	Dehydrin-cognate	52	DHN	MTGI	0	21.6063	0.000233034	21.6063	UR	0	4.25202	0.0591673	4.25202	n.s.
TD36403	CATGTAAAGCCTACGTGGTGGTGGAG	TC310665	Dehydrin-like protein	52	DLP	GMGI	0	28.8083	1.53935e-05	28.8083	UR	0	4.25202	0.0591673	4.25202	n.s.
TD24391	CATGACAGCAGCAGCAGCAGTGAAAG	gi|148524044|gb|EF190871.1|EF190871	KS-type dehydrin SLTI629	46.1	SLTI629	GDB	0	36.0104	1.01684e-06	36.0104	UR	0	4.25202	0.0591673	4.25202	n.s.
TD66828	CATGTTGAGGGCGGCGCCGCCGAGGG	gi|148524044|gb|EF190871.1|EF190871	KS-type dehydrin SLTI629	44.1	SLTI629	GDB	0	184.854	4.15788e-31	184.854	UR	0	4.25202	0.0591673	4.25202	n.s.
TD20210	CATGGAGGAGAAGAGCAAAAAGAGGG	TC287496	KS-type dehydrin SLTI629	44.1	SLTI629	GMGI	0	28.8083	1.53935e-05	28.8083	UR	2.85584	0	0.45524	-2.85584	n.s.
TD1443	CATGGAGGAGAAGAGCACAAAGAGGG	TC287496	KS-type dehydrin SLTI629	52	SLTI629	GMGI	55.3839	592.972	1.20211e-61	10.7066	UR	45.6935	68.0323	0.0779026	1.48888	n.s.
TD51185	CATGGAGAATAGATATAGATGGCATA	GD755609	Dehydrin	52	DHN	GMGI	0	12.0035	0.00872698	12.0035	UR	0	0	−	−	−
TD34556	CATGACAACAGCAGCAGCAGTGACAG	gi|148524044|gb|EF190871.1|EF190871	KS-type dehydrin SLTI629	44.1	SLTI629	GDB	4.88681	21.6063	0.0170112	4.42134	UR	0	0	−	−	−
TD13050	CATGCCAGCAGCAGCAGCAGTGACAG	gi|148524044|gb|EF190871.1|EF190871	KS-type dehydrin SLTI629	44.1	SLTI629	GDB	0	184.854	4.15788e-31	184.854	UR	0	0	−	−	−
TD210765	CATGCTGAGGGCGGCGCCGCCGAGGG	gi|148524044|gb|EF190871.1|EF190871	KS-type dehydrin SLTI629	44.1	SLTI629	GDB	0	12.0035	0.00872698	12.0035	UR	0	0	−	−	−
TD213366	CATGGAGAGGGCGGCGCCGCCGAGGG	gi|148524044|gb|EF190871.1|EF190871	KS-type dehydrin SLTI629	44.1	SLTI629	GDB	0	14.4042	0.00352779	14.4042	UR	0	0	−	−	−
TD217782	CATGGTGAGGGAGGCGCCGCCGAGGG	gi|148524044|gb|EF190871.1|EF190871	KS-type dehydrin SLTI629	44.1	SLTI629	GDB	0	24.007	9.42017e-05	24.007	UR	0	0	−	−	−
TD217784	CATGGTGAGGGCGGCGACGCCGAGGG	gi|148524044|gb|EF190871.1|EF190871	KS-type dehydrin SLTI629	44.1	SLTI629	GDB	0	14.4042	0.00352779	14.4042	UR	0	0	−	−	−
TD52203	CATGGTGAGGGCGGCGCCGCCGAGTG	gi|148524044|gb|EF190871.1|EF190871	KS-type dehydrin SLTI629	48.1	SLTI629	GDB	0	9.60278	0.0215886	9.60278	UR	0	0	−	−	−
TD62903	CATGGTGAGGGGGGCGCCGCCGAGGG	gi|148524044|gb|EF190871.1|EF190871	KS-type dehydrin SLTI629	44.1	SLTI629	GDB	0	26.4076	3.80801e-05	26.4076	UR	0	0	−	−	−
TD61577	CATGGATCTTGTCCTTGACTTTCTCT	FK328475	KS-type dehydrin SLTI629	44.1	SLTI629	GMGI	0	12.0035	0.00872698	12.0035	UR	0	0	−	−	−
TD175248	CATGGTACTCTCCAGCTTTGTGTTCT	FK328475	KS-type dehydrin SLTI629	50.1	SLTI629	GMGI	0	12.0035	0.00872698	12.0035	UR	0	0	−	−	−
TD83212	CATGTAGGGTCTCCTCAATCTTGTGG	FK328475	KS-type dehydrin SLTI629	52	SLTI629	GMGI	0	12.0035	0.00872698	12.0035	UR	0	0	−	−	−
TD61388	CATGGAGGAGAAGAGCGCAAAGAGGG	TC287496	KS-type dehydrin SLTI629	44.1	SLTI629	GMGI	0	9.60278	0.0215886	9.60278	UR	0	0	−	−	−
TD78843	CATGGATGATGAATTAGGAAATTTAA	TC317257	KS-type dehydrin SLTI629	52	SLTI629	GMGI	0	9.60278	0.0215886	9.60278	UR	0	0	−	−	−
TD211790	CATGCTTCTTCTTCTCCTTCTTCTGC	TC336031	KS-type dehydrin SLTI629	48.1	SLTI629	GMGI	0	16.8049	0.00142607	16.8049	UR	0	0	−	−	−
TD58512	CATGATTGTGTTGTGCTTTGTTTTCA	TC297494	Dehydrin	44.1	DHN	GMGI	0	4.80139	0.132113	4.80139	n.s.	0	8.50403	0.00565957	8.50403	UR
TD43249	CATGATTTTGGTGTGCTTTGTTTTCA	TC297494	Dehydrin	44.1	DHN	GMGI	0	7.20209	0.0534055	7.20209	n.s.	0	6.37803	0.0182992	6.37803	UR
TD23087	CATGACAGCAGCAGAAGCAGTGACAG	gi|148524044|gb|EF190871.1|EF190871	KS-type dehydrin SLTI629	52	SLTI629	GDB	0	4.80139	0.132113	4.80139	n.s.	0	25.5121	4.73792e-07	25.5121	UR
TD19861	CATGACAGCAGCAGCAGAAGTGACAG	gi|148524044|gb|EF190871.1|EF190871	KS-type dehydrin SLTI629	44.1	SLTI629	GDB	3.25788	7.20209	0.370225	2.21067	n.s.	0	23.3861	1.53192e-06	23.3861	UR
TD29509	CATGACAGCAGCAGCAGCAGTGACTG	gi|148524044|gb|EF190871.1|EF190871	KS-type dehydrin SLTI629	48.1	SLTI629	GDB	0	7.20209	0.0534055	7.20209	n.s.	0	12.7561	0.000541358	12.7561	UR
TD31832	CATGACAGCAGCAGCAGCAGTGTCAG	gi|148524044|gb|EF190871.1|EF190871	KS-type dehydrin SLTI629	44.1	SLTI629	GDB	0	4.80139	0.132113	4.80139	n.s.	0	14.8821	0.000167431	14.8821	UR
TD34576	CATGACAGCAGCAGCAGCCGTGACAG	gi|148524044|gb|EF190871.1|EF190871	KS-type dehydrin SLTI629	44.1	SLTI629	GDB	3.25788	0	0.422907	-3.25788	n.s.	0	10.63	0.00175039	10.63	UR
TD42399	CATGACAGCAGCAGCAGGAGTGACAG	gi|148524044|gb|EF190871.1|EF190871	KS-type dehydrin SLTI629	44.1	SLTI629	GDB	0	4.80139	0.132113	4.80139	n.s.	0	6.37803	0.0182992	6.37803	UR
TD48215	CATGACAGCAGCAGCAGTAGTGACAG	gi|148524044|gb|EF190871.1|EF190871	KS-type dehydrin SLTI629	44.1	SLTI629	GDB	0	4.80139	0.132113	4.80139	n.s.	0	6.37803	0.0182992	6.37803	UR
TD25884	CATGACAGCAGCAGCATCAGTGACAG	gi|148524044|gb|EF190871.1|EF190871	KS-type dehydrin SLTI629	44.1	SLTI629	GDB	4.88681	0	0.251951	-4.88681	n.s.	0	14.8821	0.000167431	14.8821	UR
TD38016	CATGACAGCAGCATCAGCAGTGACAG	gi|148524044|gb|EF190871.1|EF190871	KS-type dehydrin SLTI629	44.1	SLTI629	GDB	0	4.80139	0.132113	4.80139	n.s.	0	8.50403	0.00565957	8.50403	UR
TD34670	CATGAGAGCAGCAGCAGCAGTGACAG	gi|148524044|gb|EF190871.1|EF190871	KS-type dehydrin SLTI629	44.1	SLTI629	GDB	0	4.80139	0.132113	4.80139	n.s.	0	12.7561	0.000541358	12.7561	UR
TD44782	CATGGCCATGACAGCAGAAGCAGCAG	gi|148524044|gb|EF190871.1|EF190871	KS-type dehydrin SLTI629	44.1	SLTI629	GDB	0	7.20209	0.0534055	7.20209	n.s.	0	6.37803	0.0182992	6.37803	UR
TD38017	CATGACAGCATCAGCAGCAGTGACAG	BG157289	KS-type dehydrin SLTI629	52	SLTI629	GMGI	0	4.80139	0.132113	4.80139	n.s.	0	8.50403	0.00565957	8.50403	UR
TD3988	CATGGTATCTATTGTGGTTAGATCAG	TC340527	KS-type dehydrin SLTI629	52	SLTI629	GMGI	11.4026	9.60278	0.852381	-1.18742	n.s.	32.3662	110.552	1.54705e-08	3.41567	UR
TD19098	CATGATCCTTAATGTTGATGTATGTT	GD755609	Dehydrin	52	DHN	GMGI	9.77363	0	0.0532759	-9.77363	n.s.	10.4714	0	0.0235864	-10.4714	DR
TD17061	CATGGCAGACGAGACCCAGAACAAGT	BI316485	Dehydrin	52	DHN	GMGI	13.0315	0	0.0189092	-13.0315	DR	9.51948	4.25202	0.365897	-2.23881	n.s.
TD763	CATGTCAGAATAAGCAGAAAAGCATT	FK328475	KS-type dehydrin SLTI629	44.1	SLTI629	GMGI	201.988	129.638	0.00575696	-1.5581	DR	138.984	155.199	0.423956	1.11666	n.s.
TD7630	CATGTTAATTGCTTAATATGTGCTTT	FK328475	KS-type dehydrin SLTI629	52	SLTI629	GMGI	13.0315	0	0.0189092	-13.0315	DR	24.7506	38.2682	0.1446	1.54615	n.s.
TD7632	CATGTTCATTTGTGGTCCGTATAAAA	FK328475	KS-type dehydrin SLTI629	52	SLTI629	GMGI	21.1762	0	0.00141916	-21.1762	DR	26.6545	23.3861	0.781635	-1.13976	n.s.
TD7633	CATGTTGGTTGCAGTATATGAGAGAG	FK328475	KS-type dehydrin SLTI629	44.1	SLTI629	GMGI	32.5788	12.0035	0.0386151	-2.71411	DR	26.6545	4.25202	0.00225565	-6.26868	DR
TD1619	CATGTGATATAGTGCCATACAACTGT	TC309736	KS-type dehydrin SLTI629	52	SLTI629	GMGI	118.912	12.0035	1.21985e-11	-9.9065	DR	121.849	10.63	3.77476e-15	-11.4627	DR
TD47815	CATGAAGGAGAGGCCAAGGAGAATAA	TC297494	Dehydrin	46.1	DHN	GMGI	0	0	−	−	−	0	8.50403	0.00565957	8.50403	UR
TD42720	CATGAGTGTGGTGTGCTTTGTTTTCA	TC297494	Dehydrin	44.1	DHN	GMGI	0	0	−	−	−	0	8.50403	0.00565957	8.50403	UR
TD49273	CATGATTGGGGTGTGCTTTGTTTTCA	TC297494	Dehydrin	44.1	DHN	GMGI	0	0	−	−	−	0	6.37803	0.0182992	6.37803	UR
TD43191	CATGATTGTGGTGTACTTTGTTTTCA	TC297494	Dehydrin	44.1	DHN	GMGI	0	0	−	−	−	0	8.50403	0.00565957	8.50403	UR
TD35056	CATGATTGTGGTGTGCGTTGTTTTCA	TC297494	Dehydrin	44.1	DHN	GMGI	0	0	−	−	−	0	14.8821	0.000167431	14.8821	UR
TD73329	CATGATTGTGGTGTGCTTTGGTTTCA	TC297494	Dehydrin	44.1	DHN	GMGI	0	0	−	−	−	0	6.37803	0.0182992	6.37803	UR
TD20987	CATGATTGTGGTGTGCTTTGTTGTCA	TC297494	Dehydrin	44.1	DHN	GMGI	0	0	−	−	−	3.80779	23.3861	0.000730967	6.14164	UR
TD32226	CATGATTGTGGTGTGCTTTGTTTGCA	TC297494	Dehydrin	46.1	DHN	GMGI	0	0	−	−	−	0	14.8821	0.000167431	14.8821	UR
TD50844	CATGCTTGTGGTGTGCTTTGTTTTCA	TC297494	Dehydrin	44.1	DHN	GMGI	0	0	−	−	−	0	8.50403	0.00565957	8.50403	UR
TD55133	CATGTTTGTGGTGTGCTTTGTTTTCA	TC297494	Dehydrin	44.1	DHN	GMGI	0	0	−	−	−	0	6.37803	0.0182992	6.37803	UR
TD70267	CATGACAGCAGCAGCAACAGTGACAG	gi|148524044|gb|EF190871.1|EF190871	KS-type dehydrin SLTI629	44.1	SLTI629	GDB	0	0	−	−	−	0	6.37803	0.0182992	6.37803	UR
TD70268	CATGACAGCAGCAGCAGCAGGGACAG	gi|148524044|gb|EF190871.1|EF190871	KS-type dehydrin SLTI629	44.1	SLTI629	GDB	0	0	−	−	−	0	6.37803	0.0182992	6.37803	UR
TD38013	CATGACAGCAGCAGCAGCAGTGACCG	gi|148524044|gb|EF190871.1|EF190871	KS-type dehydrin SLTI629	48.1	SLTI629	GDB	0	0	−	−	−	0	10.63	0.00175039	10.63	UR
TD48213	CATGACAGCAGCAGCAGCAGTGACGG	gi|148524044|gb|EF190871.1|EF190871	KS-type dehydrin SLTI629	48.1	SLTI629	GDB	0	0	−	−	−	0	8.50403	0.00565957	8.50403	UR
TD48214	CATGACAGCAGCAGCAGCAGTGAGAG	gi|148524044|gb|EF190871.1|EF190871	KS-type dehydrin SLTI629	46.1	SLTI629	GDB	0	0	−	−	−	0	8.50403	0.00565957	8.50403	UR
TD38014	CATGACAGCAGCAGCAGCAGTGCCAG	gi|148524044|gb|EF190871.1|EF190871	KS-type dehydrin SLTI629	44.1	SLTI629	GDB	0	0	−	−	−	0	10.63	0.00175039	10.63	UR
TD42398	CATGACAGCAGCAGCAGCAGTTACAG	gi|148524044|gb|EF190871.1|EF190871	KS-type dehydrin SLTI629	44.1	SLTI629	GDB	0	0	−	−	−	0	10.63	0.00175039	10.63	UR
TD42400	CATGACAGCAGCAGGAGCAGTGACAG	gi|148524044|gb|EF190871.1|EF190871	KS-type dehydrin SLTI629	44.1	SLTI629	GDB	0	0	−	−	−	0	10.63	0.00175039	10.63	UR
TD48217	CATGACAGCAGCAGTAGCAGTGACAG	gi|148524044|gb|EF190871.1|EF190871	KS-type dehydrin SLTI629	44.1	SLTI629	GDB	0	0	−	−	−	0	10.63	0.00175039	10.63	UR
TD48218	CATGACAGCAGTAGCAGCAGTGACAG	gi|148524044|gb|EF190871.1|EF190871	KS-type dehydrin SLTI629	44.1	SLTI629	GDB	0	0	−	−	−	0	6.37803	0.0182992	6.37803	UR
TD70282	CATGACAGGAGCAGCAGCAGTGACAG	gi|148524044|gb|EF190871.1|EF190871	KS-type dehydrin SLTI629	44.1	SLTI629	GDB	0	0	−	−	−	0	6.37803	0.0182992	6.37803	UR
TD61924	CATGGCCATGACAGAAGCAGCAGCAG	gi|148524044|gb|EF190871.1|EF190871	KS-type dehydrin SLTI629	44.1	SLTI629	GDB	0	0	−	−	−	0	6.37803	0.0182992	6.37803	UR
TD33161	CATGGTGAGGGCGGCGCCGCAGAGGG	gi|148524044|gb|EF190871.1|EF190871	KS-type dehydrin SLTI629	44.1	SLTI629	GDB	0	0	−	−	−	1.9039	14.8821	0.00396831	7.81664	UR
TD81211	CATGGTGCGGGCGGCGCCGCCGAGGG	gi|148524044|gb|EF190871.1|EF190871	KS-type dehydrin SLTI629	44.1	SLTI629	GDB	0	0	−	−	−	0	6.37803	0.0182992	6.37803	UR
TD42397	CATGACAGCAGCAGCAGCAGTGACAT	BG157289	KS-type dehydrin SLTI629	50.1	SLTI629	GMGI	0	0	−	−	−	0	10.63	0.00175039	10.63	UR
TD86267	CATGTGTAATGATTAGTGTACACTGC	TC317257	KS-type dehydrin SLTI629	52	SLTI629	GMGI	0	0	−	−	−	0	6.37803	0.0182992	6.37803	UR
TD59896	CATGCGTTGTTCTAGATTTTAGCGTA	TC336031	KS-type dehydrin SLTI629	52	SLTI629	GMGI	0	0	−	−	−	0	6.37803	0.0182992	6.37803	UR
TD66594	CATGTTCATGCTTCTTCTTCTCCTTC	TC336031	KS-type dehydrin SLTI629	52	SLTI629	GMGI	0	0	−	−	−	0	6.37803	0.0182992	6.37803	UR
TD64892	CATGTCCATGCTCCTTCTTCTTCTTG	TC348369	KS-type dehydrin SLTI629	52	SLTI629	GMGI	0	0	−	−	−	0	8.50403	0.00565957	8.50403	UR
