# Supplementary material for: Early Transcriptional Response of Soybean Contrasting Accessions to Root Dehydration
Source: PLoS One. 2013 Dec 12;8(12):e83466. doi: 10.1371/journal.pone.0083466 (PMC3861472; doi:10.1371/journal.pone.0083466)
Supplement: Table S3 — ABC transporters differentially expressed in at least one treatment. Unitags associated to ABC transporters, their normalized frequencies, p-value [114], fold changes (FCI: tolerant accession under stress vs tolerant accession control; FCII: sensitive accession under stress vs sensitive accession control), their regulation (in different approaches), identification, appropriate annotated EST, reference data bank, gene acronym and score regarding each unitag-EST alignment. *GMGI: Glycine max Gene Index (Plant Gene Indices / Gene Index Project Database); GDB: PlantGDB database; MTGI: Medicago truncatula Gene Index (Plant Gene Indices / Gene Index Project Database) 1.ET1.6, tolerant accession under stress library; ET0, tolerant accession control library 2.BT1.6, sensitive accession under stress library; BT0, sensitive accession control library. UR: up-regulated; DR: down-regulated; n.s.: not significant (p < 0.05); (−) unitag not expressed. (XLS) [file pone.0083466.s003.xls]

## Sheet: Plan1
DeepSuperSAGE Unitag Name	Deep SuperSAGE Unitag Sequence	Correspondent EST	Description	Score	Gene Acronym	Database*	ET0	ET1.6	FCI	p-value	ET1.6/ET01	BT0	BT1.6	FCII	p-value	BT1.6/BT02
TD12994	CATGAGCTATATTTTTAAGCTAGGCA	TC308512	ABC transporter, permease protein	52	ABC	GMGI	0	16.8049	16.8049	0.00142607	UR	9.51948	29.7641	3.12666	0.00498703	UR
TD9149	CATGCACATTTTTAAGTTGAACTTCA	TC308512	ABC transporter, permease protein	52	ABC	GMGI	4.88681	31.209	6.38638	0.00102688	UR	3.80779	63.7803	16.7499	4.0061e-12	UR
TD4380	CATGTATTAAATATTTGTTTTATGCG	egma:2171	ABC transport system ATP-binding protein	52	ABC	KEGG	6.51575	108.031	16.58	4.94787e-14	UR	11.4234	97.7964	8.56108	3.30397e-14	UR
TD4631	CATGAGATCATAGATTTAAATCTCAT	TC280055	PDR-like ABC-transporter	52	ABC	GMGI	16.2894	132.038	8.10579	2.5231e-13	UR	14.2792	57.4022	4.01999	8.16159e-06	UR
TD25122	CATGGTCCCCATTATATACGCAAGAG	TC345554	ABC transporter-like protein	44.1	ABC	GMGI	0	14.4042	14.4042	0.00352779	UR	7.61558	0	-7.61558	0.0715737	n.s.
TD40435	CATGTACTTTCTTTAAGGATGTCTTT	TC301457	ABC transporter permease protein	52	ABC	GMGI	0	12.0035	12.0035	0.00872698	UR	1.9039	4.25202	2.23333	0.351142	n.s.
TD25203	CATGTAAATTAACTGTCTTCAATAAA	TC308705	ABC-3 protein precursor	44.1	ABC-3	GMGI	0	9.60278	9.60278	0.0215886	UR	5.71169	8.50403	1.48888	0.462344	n.s.
TD22481	CATGGTGGGGTGTTTTTCAGGAAGCA	DB979846	Cobalt ABC transporter ATP-binding protein	52	ABC	GMGI	3.25788	26.4076	8.10579	0.00136455	UR	4.75974	4.25202	-1.11941	0.943487	n.s.
TD41384	CATGTTGAGAGAAGATATCCACATAG	TC280055	PDR-like ABC-transporter	52	ABC	GMGI	0	9.60278	9.60278	0.0215886	UR	2.85584	0	-2.85584	0.45524	n.s.
TD53824	CATGTGATCATTTTTTAGGCGTGAAG	GD748266	ABC transporter transmembrane region	52	ABC	GMGI	0	12.0035	12.0035	0.00872698	UR	0	0	−	−	−
TD88968	CATGTTTCTCACATCTCCAACGAGCC	DB974457	Amino acid ABC transporter, ATP-binding protein	52	ABC	GMGI	0	9.60278	9.60278	0.0215886	UR	0	0	−	−	−
TD58631	CATGATTTTCTAGGAGTGGTTGCTCT	NP7260218	GB|AC148607.16|ABP03109.1 ABC1 protein, putative	52	ABC1	MTGI	0	12.0035	12.0035	0.00872698	UR	0	0	−	−	−
TD11397	CATGCTGAGGCTCGAAAGTGACATAA	BQ743055	ABC transporter component-like protein precursor	52	ABC	GMGI	6.51575	0	-6.51575	0.150102	n.s.	6.66363	48.8982	7.33807	2.63726e-07	UR
TD10773	CATGAGCTATATTTTTAAGCTAAAAA	TC308512	ABC transporter, permease protein	44.1	ABC	GMGI	11.4026	9.60278	-1.18742	0.852381	n.s.	10.4714	31.8901	3.04544	0.00430671	UR
TD10523	CATGATAAAGTGAATATCATTGTTTT	TC313728	ABC1 family protein-like	52	ABC1	GMGI	11.4026	9.60278	-1.18742	0.852381	n.s.	24.7506	4.25202	-5.82092	0.00417142	DR
TD9134	CATGATGATGAAGGTTCTTAATTGAC	DB979846	Cobalt ABC transporter ATP-binding protein	44.1	ABC	GMGI	16.2894	12.0035	-1.35706	0.63268	n.s.	27.6065	4.25202	-6.49256	0.00165405	DR
TD18845	CATGTTCAATGGTTTTGCTGAGCTAG	TC113673	ABC-2	42.1	ABC-2	MTGI	6.51575	0	-6.51575	0.150102	n.s.	14.2792	0	-14.2792	0.00536873	DR
TD1847	CATGTGGCAAGAATGCTCTATGATGT	TC310196	Peptide ABC transporter, ATP-binding protein	44.1	ABC	GMGI	117.284	24.007	-4.8854	2.67498e-08	DR	51.4052	116.93	2.27468	1.9997e-05	UR
TD1122	CATGATTCTTACTCTCTAGAAGACTT	TC295128	ABC-type amino acid transport system, permease component	52	ABC	GMGI	99.3652	4.80139	-99.3652	7.82596e-12	DR	178.014	48.8982	-3.64051	1.02007e-11	DR
TD9000	CATGGCACATTCCAAGATTATAAGAA	TC284290	ABC transporter-like protein	52	ABC	GMGI	17.9183	0	-17.9183	0.00399842	DR	28.5584	6.37803	-4.47763	0.00457853	DR
TD2313	CATGGTCTACTGATGTATTTTGTTTA	TC290452	Sulfate ABC transporter, inner membrane subunit CysT	52	ABC	GMGI	68.4154	26.4076	-2.59074	0.002946	DR	75.2039	57.4022	-1.31012	0.239766	n.s.
TD16010	CATGTGGCCAGAATGCTCTACGATGT	TC310196	Peptide ABC transporter, ATP-binding protein	44.1	ABC	GMGI	11.4026	0	-11.4026	0.0317397	DR	11.4234	8.50403	-1.34329	0.71419	n.s.
TD29855	CATGATTTTTTGGGAGTAGTTGCAGC	TC334166	PDR-type ABC transporter 2	52	ABC-2	GMGI	0	0	−	−	−	8.56753	0	-8.56753	0.0494374	DR
