# Supplementary material for: Early Transcriptional Response of Soybean Contrasting Accessions to Root Dehydration
Source: PLoS One. 2013 Dec 12;8(12):e83466. doi: 10.1371/journal.pone.0083466 (PMC3861472; doi:10.1371/journal.pone.0083466)
Supplement: Table S4 — Data on the corresponding unitags presented in the heatmap regarding the GO category “Response to hormones” (Figure 6A). Unitags associated to the term “Response to hormones”, their normalized frequencies, p-value [114], fold changes (FCI: tolerant accession under stress vs tolerant accession control; FCII: sensitive accession under stress vs sensitive accession control; FCIII: tolerant accession under stress vs sensitive accession under stress), their regulation (in different approaches), identification, appropriate annotated EST, reference data bank, gene acronym and score regarding each unitag-EST alignment. *GMGI: Glycine max Gene Index, MTGI: Medicago truncatula Gene Index, Phaseolus coccineus Gene Index (Plant Gene Indices / Gene Index Project Database); GDB: PlantGDB database; KEGG: Kyoto Encyclopedia of Genes and Genomes Database 1.ET1.6, tolerant accession under stress library; ET0, tolerant accession control library 2.BT1.6, sensitive accession under stress library; BT0, sensitive accession control library. UR: up-regulated; DR: down-regulated; n.s.: not significant (p < 0.05); (−) unitag not expressed. (XLS) [file pone.0083466.s004.xls]

## Sheet: Table S4
Unitag name	Unitag sequence	Correspondent EST	Description	Gene acronym	Score	Database*	ET0	ET1.6	p-value	FCI	ET1.6 x ET01	BT0	BT1.6	FCII	p-value	BT1.6 x BT02	ET1.6	BT1.6	FCIII	p-value	ET1.6 x B1.6	Cluster
TD2916	CATGAATCACATTTGTACTTCAAATG	TC286906	NAC4 protein	NAC4	52	GMGI	3.25788	96.0278	4.9327e-14	29.4756	UR	4.75974	206.223	43.3265	3.19155e-43	UR	96.0278	206.223	-2.14753	2.44248e-05	DR
TD6969	CATGAATCACGTTGTACTTCAAAGCA	TC329745	NAC3 protein	NAC3	52	GMGI	8.14469	110.432	1.36311e-13	13.5588	UR	1.9039	44.6462	23.4499	1.67938e-09	UR	110.432	44.6462	2.47349	0.000368739	UR
TD5641	CATGTAATGAAGATATGTCCACCATT	TC329745	NAC3 protein	NAC3	52	GMGI	8.14469	108.031	3.05257e-13	13.264	UR	3.80779	76.5363	20.0999	6.72022e-15	UR	108.031	76.5363	1.4115	0.122277	n.s.
TD1365	CATGAATCACATTTGTACTTAAAATG	TC304403	NAC4 protein	NAC27	52	GMGI	26.063	213.662	8.33734e-21	8.1979	UR	16.1831	318.901	19.7058	3.54698e-57	UR	213.662	318.901	-1.49255	0.00250868	DR
TD4121	CATGTATTGGGAGAGTGAGAAAGTTT	TC286145	Hsr203J (hypersensitive response) gene encodes a protein with serine-hydrolase activity	Hsr203J	52	GMGI	16.2894	79.2229	1.45493e-06	4.86347	UR	10.4714	108.426	10.3545	7.29299e-17	UR	79.2229	108.426	-1.36862	0.161839	n.s.
TD16886	CATGATTTACAATTACTGCACTGACA	TC280520	Syringolide-induced protein 19-1-5	SIH19-1-5	52	GMGI	3.25788	16.8049	0.0264445	5.15823	UR	0	34.0161	34.0161	4.33501e-09	UR	16.8049	34.0161	-2.02418	0.11965	n.s.
TD3810	CATGTAAAATAATGCTTCTGTTTTTT	egma:245	xyloglucanase	XG	52	KEGG	21.1762	84.0243	5.61821e-06	3.96787	UR	4.75974	125.435	26.3532	7.10659e-25	UR	84.0243	125.435	-1.49284	0.059575	n.s.
TD15545	CATGTTGTCAATAACAACAGATAACC	TC291515	CjMDR1	CjMDR1	52	GMGI	0	9.60278	0.0215886	9.60278	UR	8.56753	25.5121	2.97777	0.0115755	UR	9.60278	25.5121	-2.65674	0.0855225	n.s.
TD3174	CATGGTTAGTGCACTGAACTGTCTTG	TC297998	Mitogen-activated protein kinase	MAPK	52	GMGI	16.2894	60.0174	0.000223618	3.68445	UR	50.4532	87.1663	1.72767	0.00873799	UR	60.0174	87.1663	-1.45235	0.142743	n.s.
TD1231	CATGTTGTTGTGTTTTCTGGCCATTA	TC299645	Annexin	ANX	52	GMGI	71.6733	139.24	0.00081275	1.94271	UR	86.6272	184.963	2.13516	5.4506e-07	UR	139.24	184.963	-1.32837	0.0939953	n.s.
TD4047	CATGTGCCTTTCTCCTGTTCGGATAA	GE097462	AGAP009320-PA	TF	52	GMGI	29.3209	55.216	0.0421469	1.88316	UR	29.5104	70.1583	2.37741	0.000539851	UR	55.216	70.1583	-1.27062	0.385954	n.s.
TD1311	CATGTTTTCTGTGGTTTGTATGTACT	TC278997	GTP binding protein	GTP binding protein	52	GMGI	57.0128	120.035	0.00062981	2.1054	UR	98.0506	167.955	1.71294	0.000364432	UR	120.035	167.955	-1.39922	0.062549	n.s.
TD1477	CATGTGCTTTAATTGAATGTTAACGT	DB980302	Ubiquitin carrier protein	E2-C	52	GMGI	65.1575	110.432	0.0141874	1.69485	UR	89.4831	146.695	1.63936	0.00196644	UR	110.432	146.695	-1.32837	0.13668	n.s.
TD6771	CATGGAATGGATTAATCTGTATATGT	egma:66090	homeobox-leucine zipper protein	HD-ZIP	44.1	KEGG	4.88681	52.8153	1.07438e-06	10.8077	UR	7.61558	72.2843	9.49163	2.42034e-11	UR	52.8153	72.2843	-1.36862	0.256537	n.s.
TD2266	CATGTGTAAAGTTGTTCAAATCTTAA	TC281114	Universal stress protein family protein	WRKY6	52	GMGI	37.4656	129.638	1.47537e-07	3.46018	UR	36.174	129.687	3.58507	3.04954e-10	UR	129.638	129.687	0.999622	0.995597	n.s.
TD12484	CATGTAGCACAGGAATAGGTCAAATA	gi|11933406|	nitrate transporter NRT1-3	NRT1-3	52	GDB	4.88681	19.2056	0.032988	3.93008	UR	6.66363	36.1421	5.42379	5.75132e-05	UR	19.2056	36.1421	-1.88186	0.142022	n.s.
TD2147	CATGTATCTTATGTAAATTGTACTAT	TC289005	Low temperature and salt responsive protein	salt responsive pt.	52	GMGI	39.0945	124.836	8.79784e-07	3.19319	UR	29.5104	159.451	5.40321	3.7128e-17	UR	124.836	159.451	-1.27728	0.176665	n.s.
TD17124	CATGGTCATAGCAGCAGCAGTGACAG	TC291332	SRC1	LOX	52	GMGI	4.88681	38.4111	0.000111119	7.86016	UR	1.9039	14.8821	7.81664	0.00396831	UR	38.4111	14.8821	2.58104	0.0315205	UR	CLUSTER 1
TD11539	CATGTGTTTTGTTTCTTCGTCAATGC	TC285142	ERF-like protein	ERF-like	52	GMGI	9.77363	45.6132	0.000343131	4.66697	UR	5.71169	29.7641	5.21109	0.000318445	UR	45.6132	29.7641	1.53249	0.225036	n.s.
TD41024	CATGTGGGCACGTCAGTTCCGCAAAA	TC286906	NAC4 protein	NAC4	52	GMGI	0	12.0035	0.00872698	12.0035	UR	0	8.50403	8.50403	0.00565957	UR	12.0035	8.50403	1.4115	0.609801	n.s.
TD35350	CATGCCATTCTAAAAGCCCTTATGTG	TC345780	MYB transcription factor MYB73	MYB73	52	GMGI	0	12.0035	0.00872698	12.0035	UR	0	10.63	10.63	0.00175039	UR	12.0035	10.63	1.1292	0.836737	n.s.
TD31743	CATGAATCACATTTGTAATTAAAATG	TC304403	NAC4 protein	NAC27	44.1	GMGI	0	12.0035	0.00872698	12.0035	UR	0	10.63	10.63	0.00175039	UR	12.0035	10.63	1.1292	0.836737	n.s.
TD45809	CATGTATCTTTAATTTCCGGGCATAA	EV276696	Myb-related TRIPTYCHON-like protein	MYB -related TRY	52	GMGI	0	9.60278	0.0215886	9.60278	UR	0	8.50403	8.50403	0.00565957	UR	9.60278	8.50403	1.1292	0.851398	n.s.
TD12350	CATGCAAGTTTGGAAATTTGTGTACC	gi|56692177|	Glycyrrhiza echinata HIDM 2-Hydroxyisoflavanone dehydratase	HIDM	44.1	GDB	13.0315	52.8153	0.000286703	4.05289	UR	3.80779	14.8821	3.90832	0.0231658	UR	52.8153	14.8821	3.54892	0.00179684	UR
TD5848	CATGTGAGTCTAACATTAGGTTAATG	TC318304	Ethylene-responsive transcription factor 12	ERF12	52	GMGI	24.4341	48.0139	0.0453529	1.96504	UR	21.8948	38.2682	1.74782	0.0716421	n.s.	48.0139	38.2682	1.25467	0.483068	n.s.
TD8937	CATGCAAATATTCACGAATAGCATAT	TC285026	RING-box protein	RING-box protein	52	GMGI	17.9183	38.4111	0.048065	2.14368	UR	16.1831	19.1341	1.18235	0.618375	n.s.	38.4111	19.1341	2.00747	0.0914442	n.s.
TD5224	CATGTAGAGGGATTCCTAATAGTGTG	TC316050	Lipoxygenase	LOX	52	GMGI	9.77363	103.23	7.67609e-12	10.5621	UR	16.1831	59.5282	3.67842	1.42999e-05	UR	103.23	59.5282	1.73413	0.0221383	UR
TD32469	CATGCCCAGTATGGTAACAGGTGGGC	TC318831	MYB transcription factor MYB124	MYB124	52	GMGI	0	16.8049	0.00142607	16.8049	UR	1.9039	10.63	5.58331	0.0265417	UR	16.8049	10.63	1.58088	0.43844	n.s.
TD4163	CATGTAATGTCTTTTTGTTTGAATAA	BI971676	Receptor-like protein kinase homolog RK20-1	RK20-1	52	GMGI	4.88681	100.829	8.18882e-14	20.6329	UR	18.087	87.1663	4.81928	2.56522e-09	UR	100.829	87.1663	1.15674	0.504546	n.s.
TD8646	CATGTATCATACGATATAAAAACATA	TC293586	LHY protein	LHY	52	GMGI	0	40.8118	1.66162e-07	40.8118	UR	3.80779	63.7803	16.7499	4.0061e-12	UR	40.8118	63.7803	-1.56279	0.142938	n.s.
TD4631	CATGAGATCATAGATTTAAATCTCAT	TC280055	PDR-like ABC-transporter	PDR-like ABC transporter	52	GMGI	16.2894	132.038	2.5231e-13	8.10579	UR	14.2792	57.4022	4.01999	8.16159e-06	UR	132.038	57.4022	2.30023	0.000261068	UR
TD2362	CATGTCAGCTTGGACATAAAATGGTA	TC295532	Lissencephaly type-1-like homology motif	LisH	52	GMGI	32.5788	115.233	5.30333e-07	3.53707	UR	51.4052	104.174	2.02654	0.000375838	UR	115.233	104.174	1.10616	0.61578	n.s.
TD45805	CATGTATCTTATGTAAACTGTTCTAT	TC287651	Low temperature and salt responsive protein	salt responsive pt.	44.1	GMGI	0	12.0035	0.00872698	12.0035	UR	0	6.37803	6.37803	0.0182992	UR	12.0035	6.37803	1.88201	0.395849	n.s.
TD7495	CATGAATGATGAATGATGATGAATCA	TC322812	MYB transcription factor MYB70	MYB pt-oncogene	52	GMGI	9.77363	57.6167	1.13694e-05	5.89512	UR	15.2312	36.1421	2.37291	0.0123297	UR	57.6167	36.1421	1.59417	0.139994	n.s.
TD335	CATGTATCTTATGTAAACTGTGCTAT	TC287651	Low temperature and salt responsive protein	salt responsive pt.	52	GMGI	87.9626	1296.38	5.75771e-148	14.7378	UR	62.8285	416.698	6.6323	2.92354e-48	UR	1296.38	416.698	3.11107	0	UR
TD37356	CATGTTGTTGTGTTTTCTGGACATTA	TC299645	Annexin	ANX	44.1	GMGI	0	9.60278	0.0215886	9.60278	UR	0	4.25202	4.25202	0.0591673	n.s.	9.60278	4.25202	2.25841	0.359711	n.s.
TD45807	CATGTATCTTATGTAACCTGTGCTAT	TC287651	Low temperature and salt responsive protein	salt responsive pt.	44.1	GMGI	0	9.60278	0.0215886	9.60278	UR	0	4.25202	4.25202	0.0591673	n.s.	9.60278	4.25202	2.25841	0.359711	n.s.
TD45808	CATGTATCTTATTTAAACTGTGCTAT	TC287651	Low temperature and salt responsive protein	salt responsive pt.	44.1	GMGI	0	9.60278	0.0215886	9.60278	UR	0	4.25202	4.25202	0.0591673	n.s.	9.60278	4.25202	2.25841	0.359711	n.s.
TD1316	CATGGACAGTGACTCTCAGTGGATGC	TC300446	Lipoxygenase	LOX	52	GMGI	55.3839	345.7	2.30208e-28	6.24189	UR	68.5402	144.569	2.10925	1.21109e-05	UR	345.7	144.569	2.39125	8.11675e-10	UR
TD12291	CATGAATGTTTTAGCTATTTATGATT	TC316554	Ubiquitin carrier protein	E2-C	52	GMGI	8.14469	31.209	0.00689398	3.83183	UR	10.4714	14.8821	1.42121	0.414149	n.s.	31.209	14.8821	2.09709	0.111166	n.s.
TD3399	CATGGACAGTGACTCTCAGTGTATGC	TC330535	Lipoxygenase	LOX	52	GMGI	14.6604	194.456	8.87407e-23	13.264	UR	28.5584	70.1583	2.45666	0.000365654	UR	194.456	70.1583	2.77168	2.1454e-07	UR
TD28782	CATGTCAAATGGAATTGAGTCAAGGT	BE822425	Acyl-coA synthetase	ACS	52	GMGI	0	28.8083	1.53935e-05	28.8083	UR	0	6.37803	6.37803	0.0182992	UR	28.8083	6.37803	4.51681	0.0109666	UR
TD27912	CATGCAGAGGGGTGCCTAATAGTGTG	TC330535	Lipoxygenase	LOX	52	GMGI	0	21.6063	0.000233034	21.6063	UR	1.9039	8.50403	4.46665	0.0657077	n.s.	21.6063	8.50403	2.54071	0.116084	n.s.
TD28489	CATGGTAGTAAATAGTAAGCCAACCA	BE821105	Lipoxygenase	LOX	52	GMGI	0	12.0035	0.00872698	12.0035	UR	3.80779	8.50403	2.23333	0.221161	n.s.	12.0035	8.50403	1.4115	0.609801	n.s.
TD22175	CATGCCCGGTACGGTAACAGGTGGGC	TC323743	MYB transcription factor MYB124	MYB124	52	GMGI	0	28.8083	1.53935e-05	28.8083	UR	3.80779	8.50403	2.23333	0.221161	n.s.	28.8083	8.50403	3.38761	0.0265441	UR
TD19502	CATGTATATTATGTAAACTGTGCTAT	TC287651	Low temperature and salt responsive protein	salt responsive pt.	44.1	GMGI	0	24.007	9.42017e-05	24.007	UR	2.85584	8.50403	2.97777	0.130985	n.s.	24.007	8.50403	2.82301	0.0722242	n.s.
TD23117	CATGACTTGCCAACAAATAAGCTTCA	TC296592	Ethylene-responsive transcription factor 1B	ERF1b	52	GMGI	0	16.8049	0.00142607	16.8049	UR	4.75974	8.50403	1.78666	0.333276	n.s.	16.8049	8.50403	1.97611	0.281116	n.s.
TD23336	CATGCAGAGGGGTGCCCAATAGTGTG	TC300446	Lipoxygenase	LOX	52	GMGI	0	36.0104	1.01684e-06	36.0104	UR	2.85584	4.25202	1.48888	0.546122	n.s.	36.0104	4.25202	8.46902	0.000535071	UR
TD22240	CATGCTGAGGAAAAGAAGGGGTTCCT	BI316485	Dehydrin	DHN	52	GMGI	0	36.0104	1.01684e-06	36.0104	UR	3.80779	4.25202	1.11666	0.748137	n.s.	36.0104	4.25202	8.46902	0.000535071	UR
TD33178	CATGGTGGATGCACCTTTGGAGGAGG	TC287241	NAC3 protein	NAC3	52	GMGI	0	21.6063	0.000233034	21.6063	UR	1.9039	4.25202	2.23333	0.351142	n.s.	21.6063	4.25202	5.08141	0.0227391	UR
TD7583	CATGGTATGGTATAGTGCGTGTTACT	TC314837	Acyl-coA-binding protein, ACBP	ACBP	52	GMGI	24.4341	60.0174	0.00494831	2.4563	UR	20.9428	6.37803	-3.28359	0.0413001	DR	60.0174	6.37803	9.41003	3.52458e-06	UR	CLUSTER 2
TD20665	CATGTTTACTAATACTGAGATGAATA	TC308610	SOC1	SOC1	44.1	GMGI	0	9.60278	0.0215886	9.60278	UR	10.4714	4.25202	-2.4627	0.287101	DR	9.60278	4.25202	2.25841	0.359711	n.s.
TD9878	CATGGATAAGAGGTGGGATAGGATTG	TC330129	Actin	ACT_B	52	GMGI	9.77363	26.4076	0.0443993	2.70193	UR	20.9428	12.7561	-1.6418	0.321163	DR	26.4076	12.7561	2.07021	0.149787	n.s.
TD38895	CATGCATTTATTTGTGTATAGATAGG	BG839434	Receptor-like protein kinase precursor	RLK precursor	52	GMGI	0	9.60278	0.0215886	9.60278	UR	3.80779	0	-3.80779	0.314444	DR	9.60278	0	9.60278	0.045703	UR
TD69064	CATGAAGCACCTGTATATTCTGTATG	TC135106	Lissencephaly type-1-like homology motif	LisH	44.1	MTGI	0	12.0035	0.00872698	12.0035	UR	0	0	−	−	−	12.0035	0	12.0035	0.0214648	UR
TD38812	CATGCAGGTTATTAATTCAATTAAAG	TC330129	Actin	ACT_B	44.1	GMGI	0	9.60278	0.0215886	9.60278	UR	3.80779	0	-3.80779	0.314444	DR	9.60278	0	9.60278	0.045703	UR
TD168490	CATGGACAGTGACACTCAGTGGATGC	TC300446	Lipoxygenase	LOX	44.1	GMGI	0	14.4042	0.00352779	14.4042	UR	0	0	−	−	−	14.4042	0	14.4042	0.0100812	UR
TD41384	CATGTTGAGAGAAGATATCCACATAG	TC280055	PDR-like ABC-transporter	PDR/ABC	52	GMGI	0	9.60278	0.0215886	9.60278	UR	2.85584	0	-2.85584	0.45524	DR	9.60278	0	9.60278	0.045703	UR
TD63889	CATGTACAGTGACTCTCAGTGGATGC	TC300446	Lipoxygenase	LOX	44.1	GMGI	0	14.4042	0.00352779	14.4042	UR	0	0	−	−	−	14.4042	0	14.4042	0.0100812	UR
TD42732	CATGAGTTCGCCATCCTATTCTTAAC	CD414396	Dehydroascorbate reductase	DHAR	52	GMGI	0	9.60278	0.0215886	9.60278	UR	2.85584	0	-2.85584	0.45524	DR	9.60278	0	9.60278	0.045703	UR
TD104516	CATGCAAGGGTATGATAGCTTTGGAT	egma:25435	MADS-box transcription enhancer factor 2C	MEF2C	52	KEGG	0	14.4042	0.00352779	14.4042	UR	0	0	−	−	−	14.4042	0	14.4042	0.0100812	UR
TD37249	CATGTTCGGATATATGGTAGTAAATG	TC316554	Ubiquitin carrier protein	E2-C	52	GMGI	0	14.4042	0.00352779	14.4042	UR	3.80779	0	-3.80779	0.314444	DR	14.4042	0	14.4042	0.0100812	UR
TD160648	CATGCCTTGAACCAATTTCTGCTCCT	egma:29478	myb proto-oncogene protein, plant	MYB pt-oncogene	44.1	KEGG	0	9.60278	0.0215886	9.60278	UR	0	0	−	−	−	9.60278	0	9.60278	0.045703	UR
TD49069	CATGATGGAGTTATATATCTTGCTGG	TC296592	Ethylene-responsive transcription factor 1B	ERF1	52	GMGI	0	9.60278	0.0215886	9.60278	UR	1.9039	0	-1.9039	0.659079	DR	9.60278	0	9.60278	0.045703	UR
TD42188	CATGAATCACATTTGTACTTAAAATA	TC304403	NAC4 protein	NAC27	50.1	GMGI	0	16.8049	0.00142607	16.8049	UR	0	0	−	−	−	16.8049	0	16.8049	0.00473471	UR
TD53808	CATGTGATAACTGTTTAATTGTATAT	TC291855	RAV-like DNA-binding protein	RAV-like	44.1	GMGI	0	12.0035	0.00872698	12.0035	UR	0	0	−	−	−	12.0035	0	12.0035	0.0214648	UR
TD48945	CATGATCGTGAAATTGAGAGCAATGG	TC288967	Auxin-responsive protein IAA29	IAA29	52	GMGI	0	19.2056	0.000576476	19.2056	UR	0	0	−	−	−	19.2056	0	19.2056	0.0022237	UR
TD56078	CATGAAGCCACCTTGCTTGAGAAATG	egma:66090	homeobox-leucine zipper protein	HD-ZIP	44.1	KEGG	0	19.2056	0.000576476	19.2056	UR	0	0	−	−	−	19.2056	0	19.2056	0.0022237	UR
TD45713	CATGTAGTCTCTAGATTTGGTAATCG	TC289005	Low temperature and salt responsive protein	salt responsive pt.	52	GMGI	0	9.60278	0.0215886	9.60278	UR	1.9039	0	-1.9039	0.659079	DR	9.60278	0	9.60278	0.045703	UR
TD70830	CATGAGAAGAAAATGTTGGAGATGAT	emtr:12540	26S proteasome regulatory subunit N10	26S proteasome	52	KEGG	0	14.4042	0.00352779	14.4042	UR	0	0	−	−	−	14.4042	0	14.4042	0.0100812	UR
TD43860	CATGCTAATTCTGATAATGGAACTGG	TC296710	TRNA intron endonuclease, catalytic C-terminal	Endonuclease	52	GMGI	0	21.6063	0.000233034	21.6063	UR	0	0	−	−	−	21.6063	0	21.6063	0.00104438	UR
TD53178	CATGTATGATGATGTCCTTAATTGGC	BQ143844	Alternative oxidase	DNA binding protein 4	52	MTGI	0	28.8083	1.53935e-05	28.8083	UR	0	0	−	−	−	28.8083	0	28.8083	0.000108195	UR
TD34204	CATGAAAACAAAACTATTTCATATTA	AI461055	Xyloglucan endotransglycosylase	XET	52	GMGI	0	26.4076	3.80801e-05	26.4076	UR	0	0	−	−	−	26.4076	0	26.4076	0.00023037	UR
TD84927	CATGTCTGTACTGGAACGTAATGGTG	TC306963	MYB transcription factor MYB68	MYB68	52	GMGI	0	9.60278	0.0215886	9.60278	UR	0	0	−	−	−	9.60278	0	9.60278	0.045703	UR
TD171568	CATGGCCAGTGACTCTCAGTGGATGC	TC300446	Lipoxygenase	LOX	44.1	GMGI	0	14.4042	0.00352779	14.4042	UR	0	0	−	−	−	14.4042	0	14.4042	0.0100812	UR
TD159566	CATGCCACAGGAAATGAAGGAACAGG	TC339290	Pleiotropic drug resistance protein 1	PDR1	52	GMGI	0	9.60278	0.0215886	9.60278	UR	0	0	−	−	−	9.60278	0	9.60278	0.045703	UR
TD44062	CATGCTGCTGTAAACTTTGGTCAATA	gi|10505182|	Zantedeschia aethiopica lipoxygenase (lox2)	LOX2	44.1	GDB	0	14.4042	0.00352779	14.4042	UR	0	0	−	−	−	14.4042	0	14.4042	0.0100812	UR
TD88299	CATGTTGGTGTTCTTCTTCAGGGGAA	TC302247	Telomeric DNA-binding protein 1	Telomeric DNA-binding pt. 1	52	GMGI	0	9.60278	0.0215886	9.60278	UR	0	0	−	−	−	9.60278	0	9.60278	0.045703	UR
TD40564	CATGTATGAGTTGGGAAATCGTTGTA	TC281044	Cold regulated 413 plasma membrane 1	APX1	44.1	GMGI	0	14.4042	0.00352779	14.4042	UR	0	0	−	−	−	14.4042	0	14.4042	0.0100812	UR
TD75928	CATGCTAATTCTGATAACGGAACTGG	TC294776	TRNA intron endonuclease, catalytic C-terminal	Endonuclease	52	GMGI	0	9.60278	0.0215886	9.60278	UR	0	0	−	−	−	9.60278	0	9.60278	0.045703	UR
TD58631	CATGATTTTCTAGGAGTGGTTGCTCT	NP7260218	GB|AC148607.16|ABP03109.1 ABC1 protein, putative	ABC1	52	MTGI	0	12.0035	0.00872698	12.0035	UR	0	0	−	−	−	12.0035	0	12.0035	0.0214648	UR
TD46346	CATGTGCTACTTCTGATGCTCAATCT	TC283668	TGACG-motif binding factor	TGA4	52	GMGI	0	14.4042	0.00352779	14.4042	UR	1.9039	0	-1.9039	0.659079	DR	14.4042	0	14.4042	0.0100812	UR
TD169074	CATGGAGATCACATTGCTTACATATA	TC291905	MYB transcription factor MYB92	MYB92	44.1	GMGI	0	9.60278	0.0215886	9.60278	UR	0	0	−	−	−	9.60278	0	9.60278	0.045703	UR
TD67077	CATGTTGTTCATAAGTATTTGAGCTG	TC288409	GTP binding protein	GTP binding protein	52	GMGI	0	9.60278	0.0215886	9.60278	UR	0	0	−	−	−	9.60278	0	9.60278	0.045703	UR
TD65617	CATGTGCTTTCTTTCTACTCTTTCAT	TC292303	AGO1-1	AGO1-1	52	GMGI	0	9.60278	0.0215886	9.60278	UR	0	0	−	−	−	9.60278	0	9.60278	0.045703	UR
TD172552	CATGGCTTCTCTTTGCTTGTTGCTGC	emtr:2083	peptidyl-prolyl cis-trans isomerase B (cyclophilin B)	PPIase/Cyclophilin-B	52	KEGG	0	9.60278	0.0215886	9.60278	UR	0	0	−	−	−	9.60278	0	9.60278	0.045703	UR
TD156979	CATGCAATTGCAGTTTTTGTGTTGCC	gi|3320378|	Medicago sativa JUN kinase activation domain binding protein	JUN kinase	52	GDB	0	9.60278	0.0215886	9.60278	UR	0	0	−	−	−	9.60278	0	9.60278	0.045703	UR
TD81024	CATGGTCCTTGAATCTAAAAAGGATA	egma:17113	extracellular signal-regulated kinase 1/2	ERK	52	KEGG	0	9.60278	0.0215886	9.60278	UR	0	0	−	−	−	9.60278	0	9.60278	0.045703	UR
TD88859	CATGTTTCAATATATTGACAGCGTTT	emtr:13142	argonaute	AGO	52	KEGG	0	12.0035	0.00872698	12.0035	UR	0	0	−	−	−	12.0035	0	12.0035	0.0214648	UR
TD55998	CATGAAGAAGGCCAACAAAGATGTGG	TC283717	Hsr203J homolog	Hsr203J	52	GMGI	0	12.0035	0.00872698	12.0035	UR	0	0	−	−	−	12.0035	0	12.0035	0.0214648	UR
TD177028	CATGGTTACAAACTCCCCAAGCTACA	TC11218	RBX1-like protein	RBX1	52	PCGI	0	9.60278	0.0215886	9.60278	UR	0	0	−	−	−	9.60278	0	9.60278	0.045703	UR
TD64378	CATGTATCTTAGGTAAACTGTGCTAT	TC287651	Low temperature and salt responsive protein	salt responsive pt.	44.1	GMGI	0	12.0035	0.00872698	12.0035	UR	0	0	−	−	−	12.0035	0	12.0035	0.0214648	UR
TD50603	CATGCTGCTTGTCTTTCAATTAAGAT	BW651092	RBX1-like protein - Petunia integrifolia subsp. inflata, partial -31%	RBX1	52	GMGI	0	9.60278	0.0215886	9.60278	UR	0	0	−	−	−	9.60278	0	9.60278	0.045703	UR
TD82557	CATGTAATGAAGATATGTCCCCCATT	TC329745	NAC3 protein	NAC3	44.1	GMGI	0	12.0035	0.00872698	12.0035	UR	0	0	−	−	−	12.0035	0	12.0035	0.0214648	UR
TD54854	CATGTTGTCAATGGCATTCTGATAGT	BE822425	Acyl-coA synthetase	ACS	52	GMGI	0	9.60278	0.0215886	9.60278	UR	0	0	−	−	−	9.60278	0	9.60278	0.045703	UR
TD185289	CATGTCACTATGGGAGTGTTCTGTGT	egma:14060	transcription factor	TF	44.1	KEGG	0	12.0035	0.00872698	12.0035	UR	0	0	−	−	−	12.0035	0	12.0035	0.0214648	UR
TD119387	CATGGGCAGTGACTCTCAGTGTATGC	TC330535	Lipoxygenase	LOX	44.1	GMGI	0	9.60278	0.0215886	9.60278	UR	0	0	−	−	−	9.60278	0	9.60278	0.045703	UR
TD75129	CATGCCAGTGATGCCACAACGTAGTT	TC291782	Class III HD-Zip protein CNA2	HD-ZipIII	50	GMGI	0	12.0035	0.00872698	12.0035	UR	0	0	−	−	−	12.0035	0	12.0035	0.0214648	UR
TD161260	CATGCGGAGGGGTGCCCAATAGTGTG	TC300446	Lipoxygenase	LOX	50	GMGI	0	9.60278	0.0215886	9.60278	UR	0	0	−	−	−	9.60278	0	9.60278	0.045703	UR
