# Supplementary material for: Early Transcriptional Response of Soybean Contrasting Accessions to Root Dehydration
Source: PLoS One. 2013 Dec 12;8(12):e83466. doi: 10.1371/journal.pone.0083466 (PMC3861472; doi:10.1371/journal.pone.0083466)
Supplement: Table S5 — Data on the corresponding unitags presented in the heatmap regarding the GO category “Response to water” (Figure 6B). Unitags associated to the term “Response to water”, their normalized frequencies, p-value [114], fold changes (FCI: tolerant accession under stress vs tolerant accession control; FCII: sensitive accession under stress vs sensitive accession control; FCIII: tolerant accession under stress vs sensitive accession under stress), their regulation (in different approaches), identification, appropriate annotated EST, reference data bank, gene acronym and score regarding each unitag-EST alignment. *GMGI: Glycine max Gene Index (Plant Gene Indices / Gene Index Project Database); GDB: PlantGDB database; KEGG: Kyoto Encyclopedia of Genes and Genomes Database 1.ET1.6, tolerant accession under stress library; ET0, tolerant accession control library 2.BT1.6, sensitive accession under stress library; BT0, sensitive accession control library. UR: up-regulated; DR: down-regulated; n.s.: not significant (p < 0.05); (−) unitag not expressed. (XLS) [file pone.0083466.s005.xls]

## Sheet: Table S5
Unitag name	Unitag sequence	Correspondent EST	Anotation	Gene acronym	Score	Database*	ET0	ET1.6	p-value	FCI	ET1.6 x ET01	BT0	BT1.6	p-value	FCII	BT1.6 x BT02	ET1.6	BT1.6	p-value	FCIII	ET1.6 x B1.6	Cluster
TD10402	CATGTAATGTATAACTCCAACTACAA	TC283192	Beta-amylase	BMY	52	GMGI	14.6604	69.6202	7.8338e-06	4.74885	UR	0	27.6381	1.46534e-07	27.6381	UR	69.6202	27.6381	0.00422063	2.51899	UR
TD5098	CATGTTACACAGCCTCTTGTGCAAGA	TC283149	Beta-amylase 1	BMY1	52	GMGI	4.88681	48.0139	5.1586e-06	9.8252	UR	1.9039	133.939	5.00593e-30	70.3497	UR	48.0139	133.939	2.07658e-05	-2.78958	DR
TD7603	CATGTATCATAAGATATACAAACATA	TC328100	Glycine-rich RNA-binding protein	GRP	44.1	GMGI	4.88681	45.6132	1.12164e-05	9.33394	UR	1.9039	76.5363	1.00614e-16	40.1999	UR	45.6132	76.5363	0.0666642	-1.67794	n.s.
TD2916	CATGAATCACATTTGTACTTCAAATG	TC286906	NAC4 protein	NAC4	52	GMGI	3.25788	96.0278	4.9327e-14	29.4756	UR	4.75974	206.223	3.19155e-43	43.3265	UR	96.0278	206.223	2.44248e-05	-2.14753	DR
TD28374	CATGGCGTAACAGCAACAAGAGATGC	TC286950	Beta-amylase 1	BMY1	52	GMGI	0	9.60278	0.0215886	9.60278	UR	0	14.8821	0.000167431	14.8821	UR	9.60278	14.8821	0.515491	-1.54977	n.s.
TD15394	CATGTAAAGTATATTAGATGAAAAAA	TC305666	Neoxanthin cleavage enzyme	NCE	52	GMGI	0	28.8083	1.53935e-05	28.8083	UR	0	31.8901	1.40165e-08	31.8901	UR	28.8083	31.8901	0.808846	-1.10698	n.s.
TD31729	CATGAATACCGAACAATTTGCTTAAT	TC333429	U-box protein	PUB	44.1	GMGI	0	9.60278	0.0215886	9.60278	UR	0	10.63	0.00175039	10.63	UR	9.60278	10.63	0.907006	-1.10698	n.s.
TD8006	CATGAATTCGTTTGTTAATTTGTTCC	TC312165	Beta-amylase	BMY	52	GMGI	8.14469	33.6097	0.00365871	4.12658	UR	7.61558	57.4022	1.91488e-08	7.53747	UR	33.6097	57.4022	0.103916	-1.7079	n.s.
TD2147	CATGTATCTTATGTAAATTGTACTAT	TC289005	Low temperature and salt responsive protein	LTSR	52	GMGI	39.0945	124.836	8.79784e-07	3.19319	UR	29.5104	159.451	3.7128e-17	5.40321	UR	124.836	159.451	0.176665	-1.27728	n.s.
TD9507	CATGTTAGAAATCCAATAAGTGCTGT	TC312165	Beta-amylase	BMY	52	GMGI	11.4026	38.4111	0.00504542	3.36864	UR	8.56753	40.3942	5.64402e-05	4.7148	UR	38.4111	40.3942	0.894603	-1.05163	n.s.
TD8180	CATGAAGTCGTTTGTTAATTTGTTCC	TC312165	Beta-amylase	BMY	44.1	GMGI	14.6604	36.0104	0.029484	2.4563	UR	11.4234	38.2682	0.000929651	3.34999	UR	36.0104	38.2682	0.875144	-1.0627	n.s.
TD6969	CATGAATCACGTTGTACTTCAAAGCA	TC329745	NAC3 protein	NAC3	52	GMGI	8.14469	110.432	1.36311e-13	13.5588	UR	1.9039	44.6462	1.67938e-09	23.4499	UR	110.432	44.6462	0.000368739	2.47349	UR
TD5641	CATGTAATGAAGATATGTCCACCATT	TC329745	NAC3 protein	NAC3	52	GMGI	8.14469	108.031	3.05257e-13	13.264	UR	3.80779	76.5363	6.72022e-15	20.0999	UR	108.031	76.5363	0.122277	1.4115	n.s.
TD1365	CATGAATCACATTTGTACTTAAAATG	TC304403	NAC4 protein	NAC27	52	GMGI	26.063	213.662	8.33734e-21	8.1979	UR	16.1831	318.901	3.54698e-57	19.7058	UR	213.662	318.901	0.00250868	-1.49255	DR
TD22923	CATGTTTGACTAATTCCAACTAAAGG	TC278475	Desiccation protectant protein Lea14 homolog	LEA14	44.1	GMGI	0	9.60278	0.0215886	9.60278	UR	0	19.1341	1.60153e-05	19.1341	UR	9.60278	19.1341	0.265461	-1.99256	n.s.
TD10780	CATGAGGTCTTTTCTCAGGTCGGTTG	TC284463	Dehydration-responsive element binding protein 2	DREB2	52	GMGI	8.14469	62.4181	8.20345e-07	7.66365	UR	5.71169	27.6381	0.000744475	4.83887	UR	62.4181	27.6381	0.0141488	2.25841	UR	CLUSTER 1
TD4667	CATGTATTTGGAGACGCATTAGAACT	TC287975	Aquaporin	AQP	52	GMGI	22.8051	98.4285	3.16279e-07	4.31607	UR	19.039	53.1502	0.000565239	2.79166	UR	98.4285	53.1502	0.013936	1.85189	UR
TD2590	CATGTGGTATACATTTCTGGTCAATA	TC281655	Beta-amylase	BMY	52	GMGI	48.8681	196.857	2.24702e-12	4.02833	UR	25.7026	89.2924	2.77772e-07	3.47406	UR	196.857	89.2924	1.84776e-05	2.20463	UR
TD986	CATGGGATGAGATTGAGGACAGGTTA	TC281655	Beta-amylase	BMY	52	GMGI	94.4784	345.7	7.74367e-19	3.65904	UR	63.7805	227.483	9.94062e-17	3.56665	UR	345.7	227.483	0.00097261	1.51968	UR
TD259	CATGTTTGCCTAATTCCAACTAAAGG	TC278475	Desiccation protectant protein Lea14 homolog	LEA14	52	GMGI	182.441	859.449	6.78418e-56	4.71083	UR	151.36	733.473	5.15998e-67	4.84589	UR	859.449	733.473	0.0355416	1.17175	UR
TD31743	CATGAATCACATTTGTAATTAAAATG	TC304403	NAC4 protein	NAC27	44.1	GMGI	0	12.0035	0.00872698	12.0035	UR	0	10.63	0.00175039	10.63	UR	12.0035	10.63	0.836737	1.1292	n.s.
TD9725	CATGTCATGTGTGTAAATTACTACCT	AW568957	Aquaporin 1	AQP1	52	GMGI	4.88681	43.2125	2.42474e-05	8.84268	UR	4.75974	42.5202	4.55387e-07	8.9333	UR	43.2125	42.5202	0.950605	1.01628	n.s.
TD45805	CATGTATCTTATGTAAACTGTTCTAT	TC287651	Low temperature and salt responsive protein	LTSR	44.1	GMGI	0	12.0035	0.00872698	12.0035	UR	0	6.37803	0.0182992	6.37803	UR	12.0035	6.37803	0.395849	1.88201	n.s.
TD41024	CATGTGGGCACGTCAGTTCCGCAAAA	TC286906	NAC4 protein	NAC4	52	GMGI	0	12.0035	0.00872698	12.0035	UR	0	8.50403	0.00565957	8.50403	UR	12.0035	8.50403	0.609801	1.4115	n.s.
TD15330	CATGGCCTGGTTCTTCAAAATTGTCC	egma:15989	stachyose synthetase	STS	52	KEGG	3.25788	26.4076	0.00136455	8.10579	UR	4.75974	25.5121	0.000753563	5.35998	UR	26.4076	25.5121	0.9226	1.0351	n.s.
TD2635	CATGCATACCGAACAATTTGCTTAAT	TC333429	U-box protein	PUB	52	GMGI	6.51575	292.885	1.10094e-42	44.9503	UR	7.61558	131.813	9.10442e-24	17.3083	UR	292.885	131.813	1.35976e-07	2.22198	UR
TD32469	CATGCCCAGTATGGTAACAGGTGGGC	TC318831	MYB transcription factor MYB124	MYB124	52	GMGI	0	16.8049	0.00142607	16.8049	UR	1.9039	10.63	0.0265417	5.58331	UR	16.8049	10.63	0.43844	1.58088	n.s.
TD21492	CATGTATGTTCAATGCTATATATAGC	BE660360	Glycine-rich protein	GRP	52	GMGI	0	43.2125	6.71693e-08	43.2125	UR	0	10.63	0.00175039	10.63	UR	43.2125	10.63	0.00261652	4.06513	UR
TD1788	CATGGAGAATGATTCCGGGTTAGGTC	TC279980	Dehydration responsive element-binding protein 3	DREB3	52	GMGI	22.8051	271.279	3.85793e-30	11.8955	UR	43.7896	157.325	3.92234e-12	3.59274	UR	271.279	157.325	0.00022852	1.72432	UR
TD35755	CATGGAAGAAAGAGATCACCGTTGTT	TC311972	Dehydration responsive element binding protein	DREB	52	GMGI	0	21.6063	0.000233034	21.6063	UR	0	6.37803	0.0182992	6.37803	UR	21.6063	6.37803	0.0570117	3.38761	n.s.
TD37055	CATGTGTGAAGAAAAAGAAGGAAAAT	TC283302	CPRD12 protein	CPRD12	52	GMGI	0	19.2056	0.000576476	19.2056	UR	0	6.37803	0.0182992	6.37803	UR	19.2056	6.37803	0.0957124	3.01121	n.s.
TD2472	CATGTGATTGTAATTAAAATAGTAGG	TC285856	Protein phosphatase 2C	PP2C	52	GMGI	30.9498	134.439	1.97367e-09	4.34377	UR	52.3571	82.9143	0.0277824	1.58363	UR	134.439	82.9143	0.0196101	1.62142	UR
TD7495	CATGAATGATGAATGATGATGAATCA	TC322812	MYB transcription factor MYB70	MYB	52	GMGI	9.77363	57.6167	1.13694e-05	5.89512	UR	15.2312	36.1421	0.0123297	2.37291	UR	57.6167	36.1421	0.139994	1.59417	n.s.
TD38826	CATGCATAACGAACAATTTGCTTAAT	TC333429	U-box protein	PUB	44.1	GMGI	0	12.0035	0.00872698	12.0035	UR	0	4.25202	0.0591673	4.25202	n.s.	12.0035	4.25202	0.216549	2.82301	n.s.
TD37422	CATGTTTGCCTAATTCCAACTAAAGT	TC278475	Desiccation protectant protein Lea14 homolog	LEA14	50.1	GMGI	0	12.0035	0.00872698	12.0035	UR	0	4.25202	0.0591673	4.25202	n.s.	12.0035	4.25202	0.216549	2.82301	n.s.
TD335	CATGTATCTTATGTAAACTGTGCTAT	TC287651	Low temperature and salt responsive protein	LTRS	52	GMGI	87.9626	1296.38	5.75771e-148	14.7378	UR	62.8285	416.698	2.92354e-48	6.6323	UR	1296.38	416.698	0	3.11107	UR
TD37356	CATGTTGTTGTGTTTTCTGGACATTA	TC299645	Annexin	ANN	44.1	GMGI	0	9.60278	0.0215886	9.60278	UR	0	4.25202	0.0591673	4.25202	n.s.	9.60278	4.25202	0.359711	2.25841	n.s.
TD45807	CATGTATCTTATGTAACCTGTGCTAT	TC287651	Low temperature and salt responsive protein	LTSR	44.1	GMGI	0	9.60278	0.0215886	9.60278	UR	0	4.25202	0.0591673	4.25202	n.s.	9.60278	4.25202	0.359711	2.25841	n.s.
TD45808	CATGTATCTTATTTAAACTGTGCTAT	TC287651	Low temperature and salt responsive protein	LTSR	44.1	GMGI	0	9.60278	0.0215886	9.60278	UR	0	4.25202	0.0591673	4.25202	n.s.	9.60278	4.25202	0.359711	2.25841	n.s.
TD22240	CATGCTGAGGAAAAGAAGGGGTTCCT	BI316485	Dehydrin	DHN	52	GMGI	0	36.0104	1.01684e-06	36.0104	UR	3.80779	4.25202	0.748137	1.11666	n.s.	36.0104	4.25202	0.000535071	8.46902	UR
TD33178	CATGGTGGATGCACCTTTGGAGGAGG	TC287241	NAC3 protein	NAC3	52	GMGI	0	21.6063	0.000233034	21.6063	UR	1.9039	4.25202	0.351142	2.23333	n.s.	21.6063	4.25202	0.0227391	5.08141	UR
TD16694	CATGTTTGCCTAATTCAAACTAAAGG	TC278475	Desiccation protectant protein Lea14 homolog	LEA14	44.1	GMGI	0	31.209	6.22266e-06	31.209	UR	3.80779	10.63	0.109045	2.79166	n.s.	31.209	10.63	0.0340068	2.93593	UR
TD22175	CATGCCCGGTACGGTAACAGGTGGGC	TC323743	MYB transcription factor MYB124	MYB124	52	GMGI	0	28.8083	1.53935e-05	28.8083	UR	3.80779	8.50403	0.221161	2.23333	n.s.	28.8083	8.50403	0.0265441	3.38761	UR
TD19502	CATGTATATTATGTAAACTGTGCTAT	TC287651	Low temperature and salt responsive protein	LTSR	44.1	GMGI	0	24.007	9.42017e-05	24.007	UR	2.85584	8.50403	0.130985	2.97777	n.s.	24.007	8.50403	0.0722242	2.82301	n.s.
TD25164	CATGGTTGAGCTGCGAAAGTCTGAAG	TC306507	CBL-interacting protein kinase 24	CIPK24	52	GMGI	0	12.0035	0.00872698	12.0035	UR	5.71169	8.50403	0.462344	1.48888	n.s.	12.0035	8.50403	0.609801	1.4115	n.s.
TD27064	CATGTGGGGTGGTGAGGATGTGCCTC	FK324154	Protein phosphatase 2C	PP2C	52	GMGI	0	12.0035	0.00872698	12.0035	UR	4.75974	8.50403	0.333276	1.78666	n.s.	12.0035	8.50403	0.609801	1.4115	n.s.
TD30141	CATGCTCCACAGAACCTTAAATTTTC	egma:1303	nuclear transcription factor Y, alpha	Nfya	52	KEGG	0	9.60278	0.0215886	9.60278	UR	4.75974	6.37803	0.583667	1.34	n.s.	9.60278	6.37803	0.598315	1.5056	n.s.
TD18555	CATGGGAGTGATCTTTATGTTGGGCA	TC283192	Beta-amylase	BMY	52	GMGI	3.25788	43.2125	5.35717e-06	13.264	UR	4.75974	10.63	0.178395	2.23333	n.s.	43.2125	10.63	0.00261652	4.06513	UR
TD36753	CATGTCAGTACTGTGTCCACAGTGGA	egma:66068	cellulose synthase A	CESA	52	KEGG	0	19.2056	0.000576476	19.2056	UR	0	4.25202	0.0591673	4.25202	n.s.	19.2056	4.25202	0.0409824	4.51681	UR
TD15488	CATGTGGTGTGGTGAGGATGTGCCTC	TC328564	Protein phpsphatase 2C	PP2C	52	GMGI	3.25788	28.8083	0.000631803	8.84268	UR	8.56753	14.8821	0.242686	1.73703	n.s.	28.8083	14.8821	0.163654	1.93578	n.s.
TD31465	CATGTTTGCCTAATTCCAAATAAAGG	TC278475	Desiccation protectant protein Lea14 homolog	LEA14	44.1	GMGI	0	16.8049	0.00142607	16.8049	UR	0	4.25202	0.0591673	4.25202	n.s.	16.8049	4.25202	0.0727636	3.95221	n.s.
TD3182	CATGTTATTATGATCAAGCAAATCAT	TC291265	80C09_8	80CO9_8	52	GMGI	0	153.644	5.40213e-26	153.644	UR	12.3753	157.325	1.26478e-25	12.7128	UR	153.644	157.325	0.895588	-1.02395	n.s.
TD10724	CATGTTTGCATAATTCCAACTAAAGG	TC278475	Desiccation protectant protein Lea14 homolog	LEA14	44.1	GMGI	0	21.6063	0.000233034	21.6063	UR	12.3753	29.7641	0.0210027	2.40512	UR	21.6063	29.7641	0.470732	-1.37757	n.s.
TD19355	CATGGATGATCCCATTTGGGGAAGAG	TC296285	Syringolide-induced protein 13-1-1	B13-1-1	52	GMGI	0	16.8049	0.00142607	16.8049	UR	2.85584	21.2601	0.000665387	7.44442	UR	16.8049	21.2601	0.656525	-1.26511	n.s.
TD12023	CATGCAAAGTGGTGCGGATGTGTCTG	TC283083	Protein phosphatase 2C	PP2C	52	GMGI	4.88681	21.6063	0.0170112	4.42134	UR	11.4234	27.6381	0.0251256	2.41944	UR	21.6063	27.6381	0.589569	-1.27917	n.s.
TD5529	CATGGAGGAGCTCAGGAAGCGTGCTG	TC290237	Molecular chaperone Hsp90-2	HSP90-2	52	GMGI	6.51575	24.007	0.0204941	3.68445	UR	36.174	46.7722	0.313961	1.29298	n.s.	24.007	46.7722	0.0783332	-1.94828	n.s.
TD13666	CATGTTGACGAAACCTTCACTAAATT	TC300644	Bax inhibitor	BI	52	GMGI	6.51575	21.6063	0.0380011	3.316	UR	6.66363	25.5121	0.00349946	3.82856	UR	21.6063	25.5121	0.725963	-1.18077	n.s.
TD7841	CATGACAAATTGGTCAACCTGTATAG	TC294940	Alpha-glucan phosphorylase, H isozyme	g1gP	52	GMGI	11.4026	33.6097	0.0158096	2.94756	UR	14.2792	42.5202	0.00121359	2.97777	UR	33.6097	42.5202	0.513468	-1.26511	n.s.
TD1231	CATGTTGTTGTGTTTTCTGGCCATTA	TC299645	Annexin	ANN	52	GMGI	71.6733	139.24	0.00081275	1.94271	UR	86.6272	184.963	5.4506e-07	2.13516	UR	139.24	184.963	0.0939953	-1.32837	n.s.
TD4047	CATGTGCCTTTCTCCTGTTCGGATAA	GE097462	AGAP009320-PA	TF	52	GMGI	29.3209	55.216	0.0421469	1.88316	UR	29.5104	70.1583	0.000539851	2.37741	UR	55.216	70.1583	0.385954	-1.27062	n.s.
TD2803	CATGTGTGTAAATTATGACCTTAATT	TC332564	Aquaporin 1	AQP1	52	GMGI	39.0945	67.2195	0.0495462	1.71941	UR	50.4532	80.7883	0.0264962	1.60125	UR	67.2195	80.7883	0.468634	-1.20186	n.s.
TD6028	CATGGTGATGACCCCCCTTCTTTGCC	TC277920	Mitochondrial pyruvate dehydrogenase kinase isoform 1	PDK1	52	GMGI	34.2077	98.4285	4.63246e-05	2.87738	UR	15.2312	10.63	0.561704	-1.43284	n.s.	98.4285	10.63	2.34699e-09	9.25946	UR	CLUSTER 2
TD8503	CATGTTTGCCTGATTCCAACAAAAGA	TC281477	Desiccation protectant protein Lea14 homolog	LEA14	52	GMGI	22.8051	139.24	3.84768e-12	6.10566	UR	0	0	−	0	−	139.24	0	0	139.24	UR
TD45713	CATGTAGTCTCTAGATTTGGTAATCG	TC289005	Low temperature and salt responsive protein	LTSR	52	GMGI	0	9.60278	0.0215886	9.60278	UR	1.9039	0	0.659079	-1.9039	n.s.	9.60278	0	0.045703	9.60278	UR
TD42188	CATGAATCACATTTGTACTTAAAATA	TC304403	NAC4 protein	NAC27	50.1	GMGI	0	16.8049	0.00142607	16.8049	UR	0	0	−	0	−	16.8049	0	0.00473471	16.8049	UR
TD80905	CATGGTATGAGATTGAGGACAGGTTA	TC281655	Beta-amylase	BMY	44.1	GMGI	0	12.0035	0.00872698	12.0035	UR	0	0	−	0	−	12.0035	0	0.0214648	12.0035	UR
TD66619	CATGTTCCACAGCCTCTTGTGCAAGA	TC283149	Beta-amylase 1	BMY1	44.1	GMGI	0	19.2056	0.000576476	19.2056	UR	0	0	−	0	−	19.2056	0	0.0022237	19.2056	UR
TD53834	CATGTGATGAGATTGAGGACAGGTTA	TC281655	Beta-amylase	BMY1	44.1	GMGI	0	19.2056	0.000576476	19.2056	UR	0	0	−	0	−	19.2056	0	0.0022237	19.2056	UR
TD19735	CATGTTTTGAGGGATGCTAGGACAAT	AW350051	Pip1 protein	PIP1	44.1	GMGI	0	12.0035	0.00872698	12.0035	UR	12.3753	0	0.0112529	-12.3753	DR	12.0035	0	0.0214648	12.0035	UR
TD55819	CATGAAATTTGCTTTAAATGGGTGCC	TC280081	Alpha-glucan phosphorylase, H isozyme	g1gP	52	GMGI	0	16.8049	0.00142607	16.8049	UR	0	0	−	0	−	16.8049	0	0.00473471	16.8049	UR
TD119220	CATGGGATGATATTGAGGACAGGTTA	TC281655	Beta-amylase	BMY	44.1	GMGI	0	9.60278	0.0215886	9.60278	UR	0	0	−	0	−	9.60278	0	0.045703	9.60278	UR
TD59095	CATGCAGATCATTCAATAAGCAAGGA	BG652420	Protein kinase 2	PK2	44.1	GMGI	0	12.0035	0.00872698	12.0035	UR	0	0	−	0	−	12.0035	0	0.0214648	12.0035	UR
TD145355	CATGAAGTAGTCCAGGAAGAGCACCA	TC280195	CBL-interacting protein kinase 22	CIPK22	52	GMGI	0	9.60278	0.0215886	9.60278	UR	0	0	−	0	−	9.60278	0	0.045703	9.60278	UR
TD82557	CATGTAATGAAGATATGTCCCCCATT	TC329745	NAC3 protein	NAC3	44.1	GMGI	0	12.0035	0.00872698	12.0035	UR	0	0	−	0	−	12.0035	0	0.0214648	12.0035	UR
TD83094	CATGTAGAATGATTCCGGGTTAGGTC	TC279980	Dehydration responsive element-binding protein 3	DREB3	44.1	GMGI	0	9.60278	0.0215886	9.60278	UR	0	0	−	0	−	9.60278	0	0.045703	9.60278	UR
TD87112	CATGTTACCCAGCCTCTTGTGCAAGA	TC283149	Beta-amylase 1	BMY1	44.1	GMGI	0	24.007	9.42017e-05	24.007	UR	0	0	−	0	−	24.007	0	0.000490504	24.007	UR
TD84927	CATGTCTGTACTGGAACGTAATGGTG	TC306963	MYB transcription factor MYB68	MYB68	52	GMGI	0	9.60278	0.0215886	9.60278	UR	0	0	−	0	−	9.60278	0	0.045703	9.60278	UR
TD43962	CATGCTCTTGCAATAAGAAGAAGAAT	TC296160	Peroxidase precursor	PP	44.1	GMGI	0	12.0035	0.00872698	12.0035	UR	0	0	−	0	−	12.0035	0	0.0214648	12.0035	UR
TD43062	CATGATGTATAATTATTTCTTTTATA	TC342992	Major intrinsic protein	AQP	52	GMGI	0	12.0035	0.00872698	12.0035	UR	0	0	−	0	−	12.0035	0	0.0214648	12.0035	UR
TD87899	CATGTTCTTGTAATAAGAACCAGAAT	TC280706	Peroxidase precursor	PP	44.1	GMGI	0	9.60278	0.0215886	9.60278	UR	0	0	−	0	−	9.60278	0	0.045703	9.60278	UR
TD64378	CATGTATCTTAGGTAAACTGTGCTAT	TC287651	Low temperature and salt responsive protein	LTSR	44.1	GMGI	0	12.0035	0.00872698	12.0035	UR	0	0	−	0	−	12.0035	0	0.0214648	12.0035	UR
TD65745	CATGTGGTATACATTTCTGGTAAATA	TC281655	Beta-amylase	BMY	44.1	GMGI	0	9.60278	0.0215886	9.60278	UR	0	0	−	0	−	9.60278	0	0.045703	9.60278	UR
TD59218	CATGCATACAGAACAATTTGCTTAAT	TC333429	U-box protein	PUB	44.1	GMGI	0	9.60278	0.0215886	9.60278	UR	0	0	−	0	−	9.60278	0	0.045703	9.60278	UR
TD55081	CATGTTTGCCGAATTCCAACTAAAGG	TC278475	Desiccation protectant protein Lea14 homolog	LEA14	44.1	GMGI	0	12.0035	0.00872698	12.0035	UR	0	0	−	0	−	12.0035	0	0.0214648	12.0035	UR
TD59220	CATGCATACCGAACAATTTGATTAAT	TC333429	U-box protein	PUB	44.1	GMGI	0	9.60278	0.0215886	9.60278	UR	0	0	−	0	−	9.60278	0	0.045703	9.60278	UR
TD78415	CATGGAGATGTGGTCTGCTCCTTGTC	TC280081	Alpha-glucan phosphorylase, H isozyme	g1gP	52	GMGI	0	12.0035	0.00872698	12.0035	UR	0	0	−	0	−	12.0035	0	0.0214648	12.0035	UR
TD219336	CATGTAACACAGCCTCTTGTGCAAGA	TC283149	Beta-amylase 1	BMY1	44.1	GMGI	0	12.0035	0.00872698	12.0035	UR	0	0	−	0	−	12.0035	0	0.0214648	12.0035	UR
TD67357	CATGTTTGCATGATTCCAACAAAAGA	TC281477	Desiccation protectant protein Lea14 homolog	LEA14	44.1	GMGI	0	9.60278	0.0215886	9.60278	UR	0	0	−	0	−	9.60278	0	0.045703	9.60278	UR
