# Supplementary material for: Early Transcriptional Response of Soybean Contrasting Accessions to Root Dehydration
Source: PLoS One. 2013 Dec 12;8(12):e83466. doi: 10.1371/journal.pone.0083466 (PMC3861472; doi:10.1371/journal.pone.0083466)
Supplement: Table S6 — Data on the corresponding unitags presented in the heatmap regarding the GO category “Response to salinity” (Figure 7A). Unitags associated to the term “Response to salinity”, their normalized frequencies, p-value [114], fold changes (FCI: tolerant accession under stress vs tolerant accession control; FCII: sensitive accession under stress vs sensitive accession control; FCIII: tolerant accession under stress vs sensitive accession under stress), their regulation (in different approaches), identification, appropriate annotated EST, reference data bank, gene acronym and score regarding each unitag-EST alignment. *GMGI: Glycine max Gene Index (Plant Gene Indices / Gene Index Project Database); GDB: PlantGDB database; KEGG: Kyoto Encyclopedia of Genes and Genomes Database 1.ET1.6, tolerant accession under stress library; ET0, tolerant accession control library 2.BT1.6, sensitive accession under stress library; BT0, sensitive accession control library. UR: up-regulated; DR: down-regulated; n.s.: not significant (p < 0.05); (−) unitag not expressed. (XLS) [file pone.0083466.s006.xls]

## Sheet: Table S6
Unitag name	Unitag sequence	Correspondent EST	Anotation	Gene acronym	Score	Database*	ET0	ET1.6	FCI	p-value	ET1.6 x ET01	BT0	BT1.6	FCII	p-value	BT1.6 x BT02	BT1.6	ET1.6	FCIII	p-value	ET1.6 x B1.6	Cluster
TD19047	CATGAGGACTATTGCATGAATCTGTA	TC279062	Salt-tolerance protein	STP	52	GMGI	0	9.60278	9.60278	0.0215886	UR	0	29.7641	29.7641	4.53199e-08	UR	29.7641	9.60278	-3.09953	0.0374909	DR
TD6688	CATGTGGCTTCAGTTGGGAGCTAGAA	TC287727	WRKY19	WRKY19	52	GMGI	11.4026	40.8118	3.57918	0.00278769	UR	7.61558	76.5363	10.05	3.42223e-12	UR	76.5363	40.8118	-1.87535	0.030279	DR
TD15024	CATGTTCATGTGTGTGTTTGTGTCAT	TC282374	HDZip I protein	HDZipI	52	GMGI	0	14.4042	14.4042	0.00352779	UR	1.9039	36.1421	18.9833	1.27391e-07	UR	36.1421	14.4042	-2.50914	0.0471811	DR
TD12484	CATGTAGCACAGGAATAGGTCAAATA	gi|11933406|	Nitrate transporter NRT1-3	NRT1-3	52	GDB	4.88681	19.2056	3.93008	0.032988	UR	6.66363	36.1421	5.42379	5.75132e-05	UR	36.1421	19.2056	-1.88186	0.142022	n.s.
TD2147	CATGTATCTTATGTAAATTGTACTAT	TC289005	Low temperature and salt responsive protein	LTSR	52	GMGI	39.0945	124.836	3.19319	8.79784e-07	UR	29.5104	159.451	5.40321	3.7128e-17	UR	159.451	124.836	-1.27728	0.176665	n.s.
TD33299	CATGTAAATCAGAAAGAATTTTTTCC	TC311124	Hexokinase 6	HXK6	52	GMGI	0	9.60278	9.60278	0.0215886	UR	0	8.50403	8.50403	0.00565957	UR	8.50403	9.60278	1.1292	0.851398	n.s.
TD15394	CATGTAAAGTATATTAGATGAAAAAA	TC305666	Neoxanthin cleavage enzyme	NCE	52	GMGI	0	28.8083	28.8083	1.53935e-05	UR	0	31.8901	31.8901	1.40165e-08	UR	31.8901	28.8083	-1.10698	0.808846	n.s.
TD1231	CATGTTGTTGTGTTTTCTGGCCATTA	TC299645	Annexin	ANN	52	GMGI	71.6733	139.24	1.94271	0.00081275	UR	86.6272	184.963	2.13516	5.4506e-07	UR	184.963	139.24	-1.32837	0.0939953	n.s.
TD4667	CATGTATTTGGAGACGCATTAGAACT	TC287975	Aquaporin	AQP	52	GMGI	22.8051	98.4285	4.31607	3.16279e-07	UR	19.039	53.1502	2.79166	0.000565239	UR	53.1502	98.4285	1.85189	0.013936	UR	CLUSTER 1
TD335	CATGTATCTTATGTAAACTGTGCTAT	TC287651	Low temperature and salt responsive protein	LTSR	52	GMGI	87.9626	1296.38	14.7378	5.75771e-148	UR	62.8285	416.698	6.6323	2.92354e-48	UR	416.698	1296.38	3.11107	0	UR
TD1254	CATGGTGTTGGTGAAATTTTTTGATT	TC280573	WRKY39	WYRK39	52	GMGI	45.6103	278.481	6.10566	7.55286e-23	UR	61.8766	191.341	3.0923	2.92778e-12	UR	191.341	278.481	1.45542	0.00729437	UR
TD45805	CATGTATCTTATGTAAACTGTTCTAT	TC287651	Low temperature and salt responsive protein	LTSR	44.1	GMGI	0	12.0035	12.0035	0.00872698	UR	0	6.37803	6.37803	0.0182992	UR	6.37803	12.0035	1.88201	0.395849	n.s.
TD1788	CATGGAGAATGATTCCGGGTTAGGTC	TC279980	Dehydration responsive element-binding protein 3	DREB3	52	GMGI	22.8051	271.279	11.8955	3.85793e-30	UR	43.7896	157.325	3.59274	3.92234e-12	UR	157.325	271.279	1.72432	0.00022852	UR
TD8646	CATGTATCATACGATATAAAAACATA	TC293586	LHY protein	LHY	52	GMGI	0	40.8118	40.8118	1.66162e-07	UR	3.80779	63.7803	16.7499	4.0061e-12	UR	63.7803	40.8118	-1.56279	0.142938	n.s.
TD31058	CATGTCGTGTATGTGAAGTGATATCT	TC299214	HVA22-like protein e	HVA22	44.1	GMGI	0	16.8049	16.8049	0.00142607	UR	1.9039	12.7561	6.69998	0.0103907	UR	12.7561	16.8049	1.3174	0.619215	n.s.
TD7495	CATGAATGATGAATGATGATGAATCA	TC322812	MYB transcription factor MYB70	MYB124	52	GMGI	9.77363	57.6167	5.89512	1.13694e-05	UR	15.2312	36.1421	2.37291	0.0123297	UR	36.1421	57.6167	1.59417	0.139994	n.s.
TD32469	CATGCCCAGTATGGTAACAGGTGGGC	TC318831	MYB transcription factor MYB124	MYB124	52	GMGI	0	16.8049	16.8049	0.00142607	UR	1.9039	10.63	5.58331	0.0265417	UR	10.63	16.8049	1.58088	0.43844	n.s.
TD25312	CATGTATCTTATGTAAACTGTGATAT	TC316817	Thylakoid membrane phosphoprotein 14 kDa, chloroplast precursor	LTSR	52	GMGI	0	31.209	31.209	6.22266e-06	UR	0	4.25202	4.25202	0.0591673	n.s.	4.25202	31.209	7.33982	0.00192879	UR
TD46346	CATGTGCTACTTCTGATGCTCAATCT	TC283668	TGACG-motif binding factor	STF2	52	GMGI	0	14.4042	14.4042	0.00352779	UR	1.9039	0	-1.9039	0.659079	n.s.	0	14.4042	14.4042	0.0100812	UR
TD25476	CATGTGGATTTATGCTATGATTGTTT	TC301639	Skp1	SKP1	44.1	GMGI	0	14.4042	14.4042	0.00352779	UR	2.85584	6.37803	2.23333	0.276769	n.s.	6.37803	14.4042	2.25841	0.253214	n.s.
TD40260	CATGTAAATCAGAAAGAAAATTTTCC	TC309566	Hexokinase 6	HXK6	52	GMGI	0	9.60278	9.60278	0.0215886	UR	1.9039	6.37803	3.34999	0.156163	n.s.	6.37803	9.60278	1.5056	0.598315	n.s.
TD16257	CATGATTCGAATGAGGATACGGCATT	TC282088	Phosphopantothenoylcysteine decarboxylase	HAL3A	52	GMGI	6.51575	21.6063	3.316	0.0380011	UR	10.4714	6.37803	-1.6418	0.54109	n.s.	6.37803	21.6063	3.38761	0.0570117	n.s.
TD45807	CATGTATCTTATGTAACCTGTGCTAT	TC287651	Low temperature and salt responsive protein	LTSR	44.1	GMGI	0	9.60278	9.60278	0.0215886	UR	0	4.25202	4.25202	0.0591673	n.s.	4.25202	9.60278	2.25841	0.359711	n.s.
TD41540	CATGTTTCATGGTCGATTCATATTAC	TC278699	SKP1-like a	SKP1	52	GMGI	0	16.8049	16.8049	0.00142607	UR	0	4.25202	4.25202	0.0591673	n.s.	4.25202	16.8049	3.95221	0.0727636	n.s.
TD5529	CATGGAGGAGCTCAGGAAGCGTGCTG	TC290237	Molecular chaperone Hsp90-2	Hsp90-2	52	GMGI	6.51575	24.007	3.68445	0.0204941	UR	36.174	46.7722	1.29298	0.313961	n.s.	46.7722	24.007	-1.94828	0.0783332	n.s.
TD37356	CATGTTGTTGTGTTTTCTGGACATTA	TC299645	Annexin	ANN	44.1	GMGI	0	9.60278	9.60278	0.0215886	UR	0	4.25202	4.25202	0.0591673	n.s.	4.25202	9.60278	2.25841	0.359711	n.s.
TD19502	CATGTATATTATGTAAACTGTGCTAT	TC287651	Low temperature and salt responsive protein	LTSR	44.1	GMGI	0	24.007	24.007	9.42017e-05	UR	2.85584	8.50403	2.97777	0.130985	n.s.	8.50403	24.007	2.82301	0.0722242	n.s.
TD32500	CATGCCTGTTGTAACCCGCATAGTTA	TC278217	Protein kinase 3	PK3	52	GMGI	0	9.60278	9.60278	0.0215886	UR	1.9039	8.50403	4.46665	0.0657077	n.s.	8.50403	9.60278	1.1292	0.851398	n.s.
TD45808	CATGTATCTTATTTAAACTGTGCTAT	TC287651	Low temperature and salt responsive protein	LTSR	44.1	GMGI	0	9.60278	9.60278	0.0215886	UR	0	4.25202	4.25202	0.0591673	n.s.	4.25202	9.60278	2.25841	0.359711	n.s.
TD67084	CATGTTGTTGGTGAAATTTTTTGATT	TC280573	WRKY39	WRKY39	44.1	GMGI	0	9.60278	9.60278	0.0215886	UR	0	4.25202	4.25202	0.0591673	n.s.	4.25202	9.60278	2.25841	0.359711	n.s.
TD11354	CATGATGTGGACACAGACAAGGATGG	TC287141	Calcium-dependent calmodulin-independent protein kinase isoform 2	CDPK2	52	GMGI	4.88681	26.4076	5.40386	0.00429554	UR	14.2792	21.2601	1.48888	0.297235	n.s.	21.2601	26.4076	1.24212	0.616699	n.s.
TD6717	CATGAAGACCCCCCAAAGAAAGAATC	TC298951	Calcineurin B-like protein 6	CBL6	44.1	GMGI	37.4656	76.8222	2.05048	0.00788005	UR	15.2312	4.25202	-3.5821	0.0774764	n.s.	4.25202	76.8222	18.0672	5.20105e-09	UR	CLUSTER 2
TD38254	CATGAGTTATTAAGGTGAAATTCTAA	TC287727	WRKY19	WRKY19	52	GMGI	0	16.8049	16.8049	0.00142607	UR	0	0	−	−	−	0	16.8049	16.8049	0.00473471	UR
TD58258	CATGATGTTCGTACAAACTACAATTA	BI497998	Endo-1,4-beta-glucancase	CEL	52	GMGI	0	12.0035	12.0035	0.00872698	UR	0	0	−	−	−	0	12.0035	12.0035	0.0214648	UR
TD172552	CATGGCTTCTCTTTGCTTGTTGCTGC	emtr:2083	peptidyl-prolyl cis-trans isomerase B (cyclophilin B)	PPIB	52	KEGG	0	9.60278	9.60278	0.0215886	UR	0	0	−	−	−	0	9.60278	9.60278	0.045703	UR
TD22175	CATGCCCGGTACGGTAACAGGTGGGC	TC323743	MYB transcription factor MYB124	MYB124	52	GMGI	0	28.8083	28.8083	1.53935e-05	UR	3.80779	8.50403	2.23333	0.221161	n.s.	8.50403	28.8083	3.38761	0.0265441	UR
TD42930	CATGATCTCCAATTCCACCAGTGTTG	DB980885	Alpha-tubulin	TUBA	52	GMGI	0	9.60278	9.60278	0.0215886	UR	1.9039	0	-1.9039	0.659079	n.s.	0	9.60278	9.60278	0.045703	UR
TD45713	CATGTAGTCTCTAGATTTGGTAATCG	TC289005	Low temperature and salt responsive protein	LTSR	52	GMGI	0	9.60278	9.60278	0.0215886	UR	1.9039	0	-1.9039	0.659079	n.s.	0	9.60278	9.60278	0.045703	UR
TD63900	CATGTACATCTGAAGGAGTTATAAAC	TC319528	Type IIB calcium ATPase	ACA	52	GMGI	0	16.8049	16.8049	0.00142607	UR	0	0	−	−	−	0	16.8049	16.8049	0.00473471	UR
TD64378	CATGTATCTTAGGTAAACTGTGCTAT	TC287651	Low temperature and salt responsive protein	LTSR	44.1	GMGI	0	12.0035	12.0035	0.00872698	UR	0	0	−	−	−	0	12.0035	12.0035	0.0214648	UR
TD41341	CATGTTCTACTTAGACAGGGTGTTCT	emtr:29832	small subunit ribosomal protein S3e	S3e	52	KEGG	0	28.8083	28.8083	1.53935e-05	UR	0	0	−	−	−	0	28.8083	28.8083	0.000108195	UR
TD65776	CATGTGGTGTTCATAAGCAATTCCTT	TC287373	Peroxidase precursor	PER	44.1	GMGI	0	21.6063	21.6063	0.000233034	UR	0	0	−	−	−	0	21.6063	21.6063	0.00104438	UR
TD43962	CATGCTCTTGCAATAAGAAGAAGAAT	TC296160	Peroxidase precursor	PER	44.1	GMGI	0	12.0035	12.0035	0.00872698	UR	0	0	−	−	−	0	12.0035	12.0035	0.0214648	UR
TD72919	CATGATGTTTATGTGGTATGTAATTC	TC298584	Asparagine synthase-related protein	TPb	44.1	GMGI	0	9.60278	9.60278	0.0215886	UR	0	0	−	−	−	0	9.60278	9.60278	0.045703	UR
TD59095	CATGCAGATCATTCAATAAGCAAGGA	BG652420	Protein kinase 2	PK2	44.1	GMGI	0	12.0035	12.0035	0.00872698	UR	0	0	−	−	−	0	12.0035	12.0035	0.0214648	UR
TD63352	CATGGTTTGTGCTATAGTTTCTATAG	TC307924	Type IIB calcium ATPase	CalciumATPase	52	GMGI	0	9.60278	9.60278	0.0215886	UR	0	0	−	−	−	0	9.60278	9.60278	0.045703	UR
TD54148	CATGTGTCCCTTAATAGCTTAGTGAA	egma:1831	vesicle-associated membrane protein 7	VAMP7	44.1	KEGG	0	12.0035	12.0035	0.00872698	UR	0	0	−	−	−	0	12.0035	12.0035	0.0214648	UR
TD86512	CATGTGTGCGAGGGAGGAAAAAGTAA	TC278438	Homeodomain leucine zipper protein HDZ3	HDZ3	44.1	GMGI	0	12.0035	12.0035	0.00872698	UR	0	0	−	−	−	0	12.0035	12.0035	0.0214648	UR
TD83094	CATGTAGAATGATTCCGGGTTAGGTC	TC279980	Dehydration responsive element-binding protein 3	DREB3	44.1	GMGI	0	9.60278	9.60278	0.0215886	UR	0	0	−	−	−	0	9.60278	9.60278	0.045703	UR
TD70830	CATGAGAAGAAAATGTTGGAGATGAT	emtr:12540 mudei num da tag	26S proteasome regulatory subunit N10	26SPROTEASSOME	52	KEGG	0	14.4042	14.4042	0.00352779	UR	0	0	−	−	−	0	14.4042	14.4042	0.0100812	UR
TD133067	CATGTGCTTTATCGTCTGAGACTCCA	TC334831	SKP1-like b	SKP1-like b	44.1	GMGI	0	9.60278	9.60278	0.0215886	UR	0	0	−	−	−	0	9.60278	9.60278	0.045703	UR
TD45806	CATGTATCTTATGTAAATTGTAATAT	TC289005	Low temperature and salt responsive protein	LTSR	44.1	GMGI	0	12.0035	12.0035	0.00872698	UR	0	0	−	−	−	0	12.0035	12.0035	0.0214648	UR
TD84927	CATGTCTGTACTGGAACGTAATGGTG	TC306963	MYB transcription factor MYB68	MYB68	52	GMGI	0	9.60278	9.60278	0.0215886	UR	0	0	−	−	−	0	9.60278	9.60278	0.045703	UR
TD80417	CATGGGGTGTTATTGGTGGGATATGG	TC310516	Papain-like cysteine proteinase-like protein 2	PLP2	44.1	GMGI	0	14.4042	14.4042	0.00352779	UR	0	0	−	−	−	0	14.4042	14.4042	0.0100812	UR
TD87899	CATGTTCTTGTAATAAGAACCAGAAT	TC280706	Peroxidase precursor	PER	44.1	GMGI	0	9.60278	9.60278	0.0215886	UR	0	0	−	−	−	0	9.60278	9.60278	0.045703	UR
TD83683	CATGTATGAACTCAAATCATCAAATG	TC284096	Homeodomain-leucine zipper protein 57	Hd157	52	GMGI	0	14.4042	14.4042	0.00352779	UR	0	0	−	−	−	0	14.4042	14.4042	0.0100812	UR
TD65690	CATGTGGATTTGTGCTATGCTTGTTT	TC301639	Skp1	Skp17	50	GMGI	0	9.60278	9.60278	0.0215886	UR	0	0	−	−	−	0	9.60278	9.60278	0.045703	UR
