# Supplementary material for: Early Transcriptional Response of Soybean Contrasting Accessions to Root Dehydration
Source: PLoS One. 2013 Dec 12;8(12):e83466. doi: 10.1371/journal.pone.0083466 (PMC3861472; doi:10.1371/journal.pone.0083466)
Supplement: Table S7 — Data on the corresponding unitags presented in the heatmap regarding the GO category “Response to oxidative stress” (Figure 7B). Unitags associated to the term “Response to oxidative stress”, their normalized frequencies, p-value [114], fold changes (FCI: tolerant accession under stress vs tolerant accession control; FCII: sensitive accession under stress vs sensitive accession control; FCIII: tolerant accession under stress vs sensitive accession under stress), their regulation (in different approaches), identification, appropriate annotated EST, reference data bank, gene acronym and score regarding each unitag-EST alignment. *GMGI: Glycine max Gene Index (Plant Gene Indices / Gene Index Project Database); MTGI: Medicago truncatula Gene Index (Plant Gene Indices / Gene Index Project Database); KEGG: Kyoto Encyclopedia of Genes and Genomes Database 1.ET1.6, tolerant accession under stress library; ET0, tolerant accession control library 2.BT1.6, sensitive accession under stress library; BT0, sensitive accession control library. UR: up-regulated; DR: down-regulated; n.s.: not significant (p < 0.05); (−) unitag not expressed. (XLS) [file pone.0083466.s007.xls]

## Sheet: Additional File 1
Unitag Name	Unitag Sequence	Correspondent EST	Desc	Score	Gene Acronym	Database*	ET1.6/ET0	BT1.6/BT0
TgD12287	CATGAATGAATTGACGATTCACAATT	TC287685	Calcineurin B-like protein	52	CBL	GMGI	UR	ns
TgD14000	CATGTACTGGGAAACTTGTTTCTAAA	TC287685	Calcineurin B-like protein	52	CBL	GMGI	UR	UR
TgD60593	CATGCTTCAAGGTAAAGATATTTGCA	CA937983	Calcineurin B-like protein 2-1	52	CBL 2-1	GMGI	UR	-
TgD24895	CATGGAAGACAGCCTTGCTTTTACCT	TC335874	Calcineurin B-like protein 2-1	44.1	CBL 2-1	GMGI	UR	UR
TgD8612	CATGGGCGGGGGGACGGACAAAAGAA	TC335874	Calcineurin B-like protein 2-1	46.1	CBL 2-1	GMGI	UR	UR
TgD5001	CATGGCAGATAGCCTTGCTTTTACCT	TC338483	Calcineurin B-like protein 2-1	52	CBL 2-1	GMGI	UR	UR
TgD6717	CATGAAGACCCCCCAAAGAAAGAATC	TC298951	Calcineurin B-like protein 6	44.1	CBL 6	GMGI	UR	ns
TgD57884	CATGATCAAGGAAATTGATCAAGATA	gi|169930|gb|M64987.1|M64987	Calcium dependent protein kinase	52	CDPK	GDB	UR	-
TgD59384	CATGCATTGTGTTAAAGTGAAAGTGC	TC335421	Calcium dependent protein kinase	44.1	CDPK	GMGI	UR	-
TgD1709	CATGCATTGTGTTAAAGTGACAGTGC	TC335421	Calcium dependent protein kinase	52	CDPK	GMGI	UR	ns
TgD31799	CATGAATTGTGTTAAAGTGACAGTGC	TC335421	Calcium dependent protein kinase	44.1	CDPK	GMGI	UR	UR
TgD31918	CATGAGAGATGCACCAAGTGCTCAAT	TC335421	Calcium dependent protein kinase	52	CDPK	GMGI	UR	UR
TgD40332	CATGTAATCTGTATCTCAAGTTATAT	TC335421	Calcium dependent protein kinase	44.1	CDPK	GMGI	UR	UR
TgD11354	CATGATGTGGACACAGACAAGGATGG	evun:12427	calcium/calmodulin-dependent protein kinase (CaM kinase) II	52	CaM-kinase II	KEGG	UR	ns
TgD57533	CATGAGTTCAAGAATGAAATATAGAT	TC18854	Calcium/calmodulin-regulated receptor-like kinase	46.1	CRLK	GMGI	UR	-
TgD15102	CATGAATAATGTCTAAAATCTTGGTA	TC287141	Calcium-dependent calmodulin-independent protein kinase isoform 2	52	CDPK2	GMGI	UR	UR
TgD3886	CATGCTCCGCGTGACTTGTTGTCAAC	TC313047	Calcium-dependent protein kinase	52	CPK	GMGI	UR	UR
TgD53379	CATGTCAAGAGGAATTTAAATAGTGT	TC298454	Calcium-dependent protein kinase CDPK1444	52	CDPK1444	GMGI	UR	ns
TgD2438	CATGTAATGTGTAATACTGTAACTAT	TC298454	Calcium-dependent protein kinase CDPK1444	52	CDPK1444	GMGI	UR	UR
TgD3628	CATGGCAGACAGCCTTGCTTTTACCT	TC338483	Calcineurin B-like protein 2-1	52	CBL 2-1	GMGI	ns	UR
TgD8411	CATGGAAGTGAATGAAACCACCTAAG	TC298951	Calcineurin B-like protein 6	52	CBL 6	GMGI	ns	DR
TgD16563	CATGTCTGATGACCAAAGAGAGGAAG	TC296334	Calcineurin-like protein	52	CBL	GMGI	ns	DR
TgD18732	CATGTCTGATGAACAGAGAGAGGAAG	TC280574	Calcineurin-like protein	52	CBL	GMGI	ns	UR
TgD93156	CATGAAGGGCCAAACAATAAAGCTAC	TC345302	Calcium dependent calmodulin independent protein kinase	44.1	CaM-kinase	GMGI	ns	-
TgD11988	CATGATAAAGAGCCCTTATTTCTTTC	TC345302	Calcium dependent calmodulin independent protein kinase	50.1	CaM-kinase	GMGI	ns	UR
TgD17554	CATGATGAGAAAGGGCAATGGAGGAA	gi|169930|gb|M64987.1|M64987	Calcium dependent protein kinase	52	CDPK	GDB	ns	DR
TgD10542	CATGATGTATTGGGCGAACTAAGAAG	TC335421	Calcium dependent protein kinase	52	CDPK	GMGI	ns	DR
TgD27328	CATGAAAAAATGAAATGGTCCATACA	egma:20448	calcium/calmodulin-dependent protein kinase I	52	CaM-kinase I	KEGG	ns	UR
TgD25388	CATGTCCTCTATAGGACTAGTTTTCT	TC345329	Calcium-dependent protein kinase 1	52	CPK 1	GMGI	ns	DR
TgD11300	CATGAAATCCTGACAATTTTTCCATC	TC320472	Calcium-dependent protein kinase CDPK1444	42.1	CDPK1444	GMGI	ns	DR
TgD5974	CATGAAATGAAATACGTGGATCAAAT	TC320472	Calcium-dependent protein kinase CDPK1444	52	CDPK1444	GMGI	ns	DR
TgD8626	CATGGTTTGAGGAGTTGAATAAGCTA	TC338483	Calcineurin B-like protein	52	CBL	GMGI	DR	DR
TgD20064	CATGCCCTGGGTTGAGAATTGCTGCT	TC295974	Calcineurin B-like protein 2-1	52	CBL 2-1	GMGI	DR	ns
TgD12628	CATGACCTCAGAATATTTTGAAATTC	TC335874	Calcineurin B-like protein 2-1	52	CBL 2-1	GMGI	DR	ns
TgD11031	CATGACTATCATTATTTTTAATTTAT	TC338483	Calcineurin B-like protein 2-1	52	CBL 2-1	GMGI	DR	ns
TgD16749	CATGAAGATTCTTGGCAATTCGGGTT	TC282693	Calcineurin-like protein	52	CBL	GMGI	DR	DR
TgD8707	CATGAAGGGCCACACAATAAAGCTAC	TC345302	Calcium dependent calmodulin independent protein kinase	52	CaM-kinase	GMGI	DR	DR
TgD2705	CATGTACTTTCGGTGTTAAAAGAAAA	TC332635	Calcium dependent protein kinase	44.1	CDPK	GMGI	DR	DR
TgD14103	CATGTTGTTTTTGAGAGCTGTTCTAT	egma:6809	calcium/calmodulin-dependent protein kinase I	52	CaM-kinase I	KEGG	DR	DR
TgD17060	CATGGCACCTATCAATAAACCTTATC	egma:19083	calcium/calmodulin-dependent protein kinase I	52	CaM-kinase I	KEGG	DR	ns
TgD13841	CATGCATTGGTGATTTCTTTGCAATC	egma:20328	calcium/calmodulin-dependent protein kinase I	52	CaM-kinase I	KEGG	DR	ns
TgD20199	CATGGACCCTAGGCTGAGAAGAAATC	TC18854	Calcium/calmodulin-regulated receptor-like kinase	52	CRLK	PHVGI	DR	UR
TgD7240	CATGCTAAAAGTGGATTTCTTGTTCT	TC295710	Calcium-dependent calmodulin-independent protein kinase isoform 1	52	CDPK1	GMGI	DR	ns
TgD16283	CATGCAAGTAATGTGTAACTACAAAT	TC320472	Calcium-dependent protein kinase CDPK1444	52	CDPK1444	GMGI	DR	ns
TgD1130	CATGGTACTTGTAGAAGATTAGATGT	TC320472	Calcium-dependent protein kinase CDPK1444	52	CDPK1444	GMGI	DR	ns
TgD13473	CATGGATCCGATTAAGTTATTGTACC	TC339152	Calcium-dependent protein kinase SK5	52	SK5	GMGI	DR	ns
TgD27058	CATGTGGATTTATGCTATGCTTGTGT	TC332635	Calcium dependent protein kinase	48.1	CDPK	GMGI	-	UR
TgD39949	CATGGGGTTCAAGATAGTGACCCATT	evun:4015	calcium/calmodulin-dependent protein kinase (CaM kinase) II	52	CaM-kinase II	KEGG	-	ns
TgD58240	CATGATGTGGAAACAGACAAGGATGG	evun:12427	calcium/calmodulin-dependent protein kinase (CaM kinase) II	44.1	CaM-kinase II	KEGG	-	UR
TgD27556	CATGACATGTACTGTGAGAATATGGA	egma:10259	calcium/calmodulin-dependent protein kinase I	52	CaM-kinase I	KEGG	-	UR

## Sheet: Table S7
Unitag name	Unitag sequence	Correspondent EST	Description	Gene acronym	Score	Database*	ET0	ET1.6	p-value	FCI	ET1.6 x ET01	BT0	BT1.6	p-value	FCII	BT1.6 x BT02	ET1.6	BT1.6	p-value	FCIII	ET1.6 x B1.6	Cluster
TD1717	CATGTATTTTACTTAAGTTATTTGCA	TC319386	Glutathione S-transferase GST 22	GST22	52	GMGI	39.0945	117.634	4.36807e-06	3.00897	UR	51.4052	193.467	2.99808e-15	3.76357	UR	117.634	193.467	0.00442775	-1.64465	DR
TD17900	CATGTAATGGTATGAATTCTTTGCCA	EV280683	Peroxidase 1	PER1	44.1	GMGI	0	31.209	6.22266e-06	31.209	UR	0	23.3861	1.53192e-06	23.3861	UR	31.209	23.3861	0.480497	1.33451	n.s
TD9230	CATGTACCTCTGAATTACTATTTGCT	TC280440	Glutathione peroxidase	GPX5	52	GMGI	3.25788	55.216	8.82942e-08	16.9485	UR	3.80779	48.8982	5.88134e-09	12.8416	UR	55.216	48.8982	0.675497	1.1292	n.s
TD13251	CATGTTACTGTGAAAAAGGGATTAAA	TC280090	beta subunit	BS	52	GMGI	0	19.2056	0.000576476	19.2056	UR	0	53.1502	1.1224e-13	53.1502	UR	19.2056	53.1502	0.00862752	-2.76744	DR
TD7261	CATGGCAAAGTGCAAACTAGAATAAA	TC310464	Glutathione peroxidase 5	GPX5	52	GMGI	3.25788	79.2229	1.96366e-11	24.3174	UR	0	72.2843	2.90604e-18	72.2843	UR	79.2229	72.2843	0.702807	1.09599	n.s
TD6347	CATGTAATGTCATTTTAAGGATGTGT	DB976447	Peroxidase 3	PER3	52	GMGI	17.9183	105.631	2.36409e-09	5.89512	UR	4.75974	46.7722	6.45049e-08	9.82663	UR	105.631	46.7722	0.00135239	2.25841	UR
TD17902	CATGTAATGTTATGAATTCTTTGCCA	EV280683	Peroxidase 1	PER1	52	GMGI	3.25788	26.4076	0.00136455	8.10579	UR	1.9039	21.2601	0.000198555	11.1666	UR	26.4076	21.2601	0.616699	1.24212	n.s
TD32461	CATGCCATGCTAGCTATTCAAACAAG	TC303962	Thioredoxin	TRX	52	GMGI	0	9.60278	0.0215886	9.60278	UR	0	10.63	0.00175039	10.63	UR	9.60278	10.63	0.907006	-1.10698	n.s
TD1231	CATGTTGTTGTGTTTTCTGGCCATTA	TC299645	Annexin	ANN	52	GMGI	71.6733	139.24	0.00081275	1.94271	UR	86.6272	184.963	5.4506e-07	2.13516	UR	139.24	184.963	0.0939953	-1.32837	n.s
TD25364	CATGTCAATCTTCATTGTGTTGTTTA	egma:10389	peroxidase	PER	52	KEGG	0	33.6097	2.51545e-06	33.6097	UR	0	10.63	0.00175039	10.63	UR	33.6097	10.63	0.0208598	3.16177	UR
TD3029	CATGTTTTGGTTGTGTTTTGGATTCC	BU577048	Class III peroxidase	PER	52	GMGI	0	124.836	2.83724e-21	124.836	UR	4.75974	187.089	7.74695e-39	39.3065	UR	124.836	187.089	0.0198486	-1.49867	DR
TD17659	CATGCGCATGCGGATAGTGAAAGAAT	AW458853	Nucleoside diphosphate kinase	NDK	44.1	GMGI	0	28.8083	1.53935e-05	28.8083	UR	2.85584	19.1341	0.00170797	6.69998	UR	28.8083	19.1341	0.354494	1.5056	n.s
TD7255	CATGGAGCCATTTTCATTTGATTTTG	TC319386	Glutathione S-transferase GST 22	GST22	52	GMGI	3.25788	55.216	8.82942e-08	16.9485	UR	12.3753	53.1502	9.39552e-06	4.29486	UR	55.216	53.1502	0.88713	1.03887	n.s
TD30566	CATGGGATTGTGTACTTATTATTGTG	TC281221	Glutathione peroxidase 1	GPX1	44.1	GMGI	0	19.2056	0.000576476	19.2056	UR	0	4.25202	0.0591673	4.25202	n.s	19.2056	4.25202	0.0409824	4.51681	UR
TD30267	CATGGAAAAGTGCAAACTAGAATAAA	TC310464	Glutathione peroxidase 5	GPX5	44.1	GMGI	0	14.4042	0.00352779	14.4042	UR	0	4.25202	0.0591673	4.25202	n.s	14.4042	4.25202	0.126899	3.38761	n.s
TD65760	CATGTGGTGATTGGAATTCACTAATA	TC114280	Peroxidase	PER	52	MTGI	0	9.60278	0.0215886	9.60278	UR	0	4.25202	0.0591673	4.25202	n.s	9.60278	4.25202	0.359711	2.25841	n.s
TD29432	CATGAATGAAGCTATGAATGACTGGA	TC281221	Glutathione peroxidase 1	GPX1	52	GMGI	0	12.0035	0.00872698	12.0035	UR	3.80779	8.50403	0.221161	2.23333	n.s	12.0035	8.50403	0.609801	1.4115	n.s
TD31404	CATGTTGTATTCGTAGTCACCTTCTC	TC280017	Peroxidase precursor	PER	44.1	GMGI	0	9.60278	0.0215886	9.60278	UR	2.85584	6.37803	0.276769	2.23333	n.s	9.60278	6.37803	0.598315	1.5056	n.s
TD37356	CATGTTGTTGTGTTTTCTGGACATTA	TC299645	Annexin	ANN	44.1	GMGI	0	9.60278	0.0215886	9.60278	UR	0	4.25202	0.0591673	4.25202	n.s	9.60278	4.25202	0.359711	2.25841	n.s
TD5357	CATGATGCCTGGTTTTATTGGGATTA	TC287245	Glutathione peroxidase 5	GPX5	52	GMGI	29.3209	55.216	0.0421469	1.88316	UR	26.6545	34.0161	0.401417	1.27619	n.s	55.216	34.0161	0.135398	1.62323	n.s
TD3684	CATGAGAATCACATCCCCACGTGTCC	BM108259	Glutathione peroxidase	GPX	44.1	GMGI	61.8996	100.829	0.0285023	1.62891	UR	28.5584	29.7641	0.835659	1.04222	n.s	100.829	29.7641	2.26919e-05	3.38761	UR	CLUSTER 1
TD22148	CATGCATCCAACAACTTCAGCAAGTC	BI967341	Glutathione peroxidase 1	GPX1	52	GMGI	3.25788	38.4111	2.68958e-05	11.7902	UR	1.9039	4.25202	0.351142	2.23333	n.s	38.4111	4.25202	0.000279264	9.03362	UR
TD4210	CATGTAAAATGTAATTTATTGAGATA	TC331801	Acetyl-CoA decarbonylase/synthase subunit alpha	PK	52	GMGI	27.6919	64.8188	0.00515218	2.34071	UR	38.0779	31.8901	0.608683	-1.19403	n.s	64.8188	31.8901	0.0252854	2.03257	UR
TD2505	CATGTGAGTGCTTGGTGGGATGATAT	GD889475	Glutathione S-transferase GST 22	GST22	52	GMGI	48.8681	81.6236	0.039279	1.67028	UR	70.4441	44.6462	0.0646485	-1.57783	n.s	81.6236	44.6462	0.0279852	1.82823	UR
TD49573	CATGCAATCAGTTTGGGGCACAGGAG	BE022575	Glutathione peroxidase	GPX1	52	GMGI	0	16.8049	0.00142607	16.8049	UR	1.9039	0	0.659079	-1.9039	n.s	16.8049	0	0.00473471	16.8049	UR
TD31403	CATGTTGTATTCGTAGTAAACTTCTC	TC280017	Peroxidase precursor	PER	44.1	GMGI	0	12.0035	0.00872698	12.0035	UR	2.85584	0	0.45524	-2.85584	n.s	12.0035	0	0.0214648	12.0035	UR
TD107235	CATGCCAGTTATCTACCTATTCCATT	TC281221	Glutathione peroxidase 1	GPX5	44.1	GMGI	0	9.60278	0.0215886	9.60278	UR	0	0	−	−	−	9.60278	0	0.045703	9.60278	UR
TD46320	CATGTGCAGTTTGAGACTGACAGCAA	TC322141	protein disulfide-isomerase A6 precursor	PDIA6	52	GMGI	0	9.60278	0.0215886	9.60278	UR	1.9039	0	0.659079	-1.9039	n.s	9.60278	0	0.045703	9.60278	UR
TD136649	CATGTTATTATCGGTCCAAACTGAGG	TC124485	Cys-rich domain	C-r domain	52	MTGI	0	12.0035	0.00872698	12.0035	UR	0	0	−	−	−	12.0035	0	0.0214648	12.0035	UR
TD58226	CATGATGTATTCGTAGTCAACTTCTC	TC280017	Peroxidase precursor	PER	44.1	GMGI	0	16.8049	0.00142607	16.8049	UR	0	0	−	−	−	16.8049	0	0.00473471	16.8049	UR
TD33722	CATGTGCTCTTTTGTGGATTGTGATA	emtr:3140	peroxidase	PER	52	KEGG	0	45.6132	2.71525e-08	45.6132	UR	0	0	−	−	−	45.6132	0	5.45367e-07	45.6132	UR
TD65776	CATGTGGTGTTCATAAGCAATTCCTT	TC287373	Peroxidase precursor	PER	44.1	GMGI	0	21.6063	0.000233034	21.6063	UR	0	0	−	−	−	21.6063	0	0.00104438	21.6063	UR
TD46995	CATGTTGTATTCGTAGTCAACTTCTG	TC280017	Peroxidase precursor	PER	50.1	GMGI	0	110.432	6.50224e-19	110.432	UR	0	0	−	−	−	110.432	0	6.66134e-16	110.432	UR
TD97625	CATGAGATTGTGTACTTGACTTGTTA	emtr:19413	phospholipid-hydroperoxide glutathione peroxidase	GPX	52	KEGG	0	12.0035	0.00872698	12.0035	UR	0	0	−	−	−	12.0035	0	0.0214648	12.0035	UR
TgD75928	CATGCTAATTCTGATAACGGAACTGG	TC296710	TRNA intron endonuclease, catalytic C-terminal	TRNA endonucease	50	GMGI	0	9.60278	0.0215886	9.60278	UR	0	0	−	−	−	9.60278	0	0.045703	9.60278	UR
TD65522	CATGTGCATGTGAACTAGGGAATACA	TC341941	Tocopherol cyclase	TC	44.1	GMGI	0	14.4042	0.00352779	14.4042	UR	0	0	−	−	−	14.4042	0	0.0100812	14.4042	UR
TD79320	CATGGCAGTGAAAGTATACGGTCCCC	BI424789	Glutathione S-transferase GST 24	GST24	52	GMGI	0	9.60278	0.0215886	9.60278	UR	0	0	−	−	−	9.60278	0	0.045703	9.60278	UR
TD230161	CATGTTTTATTCGTAGTCAACTTCTC	TC280017	Peroxidase precursor	PER	44.1	GMGI	0	12.0035	0.00872698	12.0035	UR	0	0	−	−	−	12.0035	0	0.0214648	12.0035	UR
TgD172552	CATGGCTTCTCTTTGCTTGTTGCTGC	TC117817	Peptidyl-prolyl cis-trans isomerase	PPIB	52	GMGI	0	9.60278	0.0215886	9.60278	UR	0	0	−	−	−	9.60278	0	0.045703	9.60278	UR
