# Supplementary material for: Early Transcriptional Response of Soybean Contrasting Accessions to Root Dehydration
Source: PLoS One. 2013 Dec 12;8(12):e83466. doi: 10.1371/journal.pone.0083466 (PMC3861472; doi:10.1371/journal.pone.0083466)
Supplement: Table S8 — Target transcripts selected based on the DeepSuperSAGE differential expression for quantitative real-time amplification (RT-qPCR) including their gene acronym, primers sequences, amplicon length and primers efficiencies. (XLS) [file pone.0083466.s008.xls]

## Sheet: Plan1
Gene/Unitag	Primer Left	Primer Right	Transcript	Gene acronym	Unitag sequence	Amplicon (bp)	Efficience
HMGR_TD36676	TTGAGGTGGGTACAGTTGGAG	ATTTGCACCTGGGGACTCTT	Glyma11g09330.1	HMGR	CATGTATGTGATGTGTGTCGGTCTCA	104	2.06
XET_TD31210	GCCAAGTTGTTTTCCTGGTG	GTCCGCGTTCCAGATAGAGC	Glyma13g38040.1	XET	CATGTGTAATTTCTAAAATAAACCAT	122	2.06
WRKY20_TD57178	ATGGGACCATCAAGGATCAC	TGGCTCCAAGGATGTCTTTC	Glyma05g36970.1	WRKY20	CATGAGATAAACAGCAAGCACCATCA	168	2.01
RAP2-4_TD1001	TGTTACTCCCCGCTTCTCTG	TCTTTTTGGTGAGGCAAACC	Glyma13g01930.1	RAP2.4	CATGGAAAGACGTAGAAATCCATAGT	85	2
EREBP_TD200	TATCCGGTTCACGGAAAGTC	TTGTCACCTCACCTTGTTGC	Glyma16g27950.1	EREBP	CATGGAAAGACGTAGAAATCCATAGT	146	2.01
PER_TD25364	TGACATTGGTGCTGTTAGGC	ATCACAACCCTGAACGAAGC	Glyma20g31190.1	PER	CATGTCAATCTTCATTGTGTTGTTTA	188	2.02
GPX5_TD9230	AGCTGAGTTTCCCATTTTCG	GGTCAACGACATTTCCATCC	Glyma11g02630.1	GPX5	CATGTACCTCTGAATTACTATTTGCT	158	2.00
NAC3_TD33178	ATCGTTGCCGGAGATAAATG	AACCCAATCCGAGAAAAACC	Glyma06g38410.1	NAC	CATGGTGGATGCACCTTTGGAGGAGG	127	2.07
BMY_TD2590	TTACCTGGCATGGACCTTTC	TGGAACACCAGATTCAGACG	Glyma15g10480.1	BMY	CATGTGGTATACATTTCTGGTCAATA	144	2.03
Gmβ-Actina	GAGCTATGAATTGCCTGATGG	CGTITCATGAATTCCAGTAGC	GMU60500	Gmβ-Actina	−	118	2.07
Gm18RNAs	AAACGGCTACCACATCCAAG	CCTTCAATGGATCCATCGTTA	X02623.1	Gm18RNAS	−	155	2.01
